# Supplementary material for: Differences in the cerebral amyloid angiopathy proteome in Alzheimer’s disease and mild cognitive impairment
Source: Acta Neuropathol. 2024 Jul 22;148(1):9. doi: 10.1007/s00401-024-02767-1 (PMC11263258; doi:10.1007/s00401-024-02767-1)
Supplement: Supplementary file 2 — Supplementary file2 (XLSX 2022 kb) [file 401_2024_2767_MOESM2_ESM.xlsx]

## Sheet: Table of Contents
Table of Contents
Supplemental Table 1. Detailed Case History
Supplemental Table 2. Multiple Linear Regression of PCA for Group and Tissue Type
Supplemental Table 3. LFQ Normalized Data, CAA(+) vs CAA(-) Paired T-tests, CAA(-) Unpaired T-tests
Supplemental Table 4. GO Cell Component Terms for MCI CAA(+) vs CAA(-)
Supplemental Table 5. GO Cell Component Terms for AD CAA(+) vs CAA(-)
Supplemental Table 6. GO Cell Component Terms for MCI vs. Control non-CAA
Supplemental Table 7. GO Cell Component Terms for AD vs. Control non-CAA
Supplemental Table 8. CAA and Amyloid Plaque Proteome Comparison

## Sheet: Supplemental Table 1
Supplemental Table 1. Detailed Case History
Proteomics ID	Group	Age	Sex	PMI	Region CAA Score (0-5)	APOE Genotype	Regional Perivascular Aβ (+,++,+++)	Regional Intravascular Aβ in vessel walls (+,++,+++)	Regional Aβ plaques (score 0-5)	Analysis performed		Case ID	Study	Final Consensus Cognitive Diagnosis (1 = none; 2 = MCI and no other cause; 3 = MCI and another cause; 4 = AD and no other cause)	Diagnosis of Stroke or other cerebrovascular event (1 = Yes, 2 = No)	Diagnosis of Parkinson's disease (2 = no)	Education (years)	Race (1 = white; 3 = native american)	Spanish/Hispanic/Latino origin (2 = no)	ABC Score: A 0-3	ABC Score: B 0-3	ABC Score: C 0-3	Braak Stage 0-6	CERAD Score 1-4	NIH-Reagan Diagnosis (1 = high; 2 = intermediate; 3 = low; 4 = no AD)	Lewy Body disease (0 = none; 1 = nigral; 2 = limbic; 3 = neocortical)	TDP-43 pathology (0 = none, 1 = amygdala; 2 = amygdala+limbic; 3 = amygdala+limbic+neocrotical)	Arteriolosclerosis Score 0-3	Cerebral Atherosclerosis Score 0-3	Cerebral Infarction - Gross (0 = none; 1 = one or more)	Cerebral Infarction - Micro (0 = none; 1 = one or more)
Control_R7	Control	86.7023	M	3.88333	0	23			0	Proteomics, Immunohistochemistry		B09009	MAP	1	2	2	14	1	2	0	1	0	1	4	3	0	0	1	1	0	1
Control_R5	Control	92.7885	F	3.25	0	23			1	Proteomics, Immunohistochemistry		ROS223	ROS	1	2	2	18	1	2	0	2	0	4	4	3	0	1	2	2	0	1
Control_R2	Control	91.4305	F	15.3333	0	23			1	Proteomics, Immunohistochemistry		ROS232	ROS	1	2	2	24	1	2	0	2	0	3	4	3	2	0	0	2	0	0
Control_R1	Control	81.6181	M	7.16667	1	33	+		1	Proteomics, Immunohistochemistry		B03068	MAP	1	1	2	15	1	2	1	1	0	2	4	3	0	0	3	2	1	0
Control_R8	Control	75.9945	F	5.91667	0	33			0	Proteomics, Immunohistochemistry		B06076	MAP	1	1	2	12	1	2	1	0	0	0	4	4	0	0	1	2	0	0
Control_R10	Control	95.0007	F	4.95	1	33	+	+	1	Proteomics, Immunohistochemistry		B08061	MAP	1	2	2	14	1	2	1	1	0	2	4	3	0	2	2	1	0	0
Control_R3	Control	79.5346	M	16.75	0	33			0	Proteomics, Immunohistochemistry		ROS198	ROS	1	2	2	18	1	2	0	1	0	2	4	3	0	0	1	1	0	0
Control_R9	Control	83.3676	F	1	0	33			1	Proteomics, Immunohistochemistry		ROS271	ROS	1	1	2	14	1	2	1	1	0	1	4	3	0	0	1	0	0	0
Control_R4	Control	80.8542	F	4.83333	0	33			1	Proteomics, Immunohistochemistry		ROS301	ROS	1	2	2	16	1	2	1	1	1	2	3	3	0	0	1	1	0	0
Control_R6	Control	90.4613	F	26	0	34			0	Proteomics, Immunohistochemistry		B07019	MAP	1	2	2	12	1	2	0	1	0	2	4	3	0	0	2	1	0	0
MCI_R4	MCI	100.632	M	6	1	23	+	+++	1	Proteomics		B19024	MAP	2	2	2	17	1	2	3	2	2	4	2	2	0	0	1	0	0	0
MCI_R2	MCI	93.6318	F	12.3333	5	33	+++	+++	4	Proteomics, Immunohistochemistry		B08029	ROS	2	1	2	16	1	2	2	1	2	2	2	2	0	0	1	2	0	0
MCI_R3	MCI	95.2909	F	NA	3	34	++	+++	3	Proteomics, Immunohistochemistry		B15017	ROS	2	1	2	18	1	2	2	2	2	3	2	2	2	0	1	1	1	1
MCI_R1	MCI	84.4791	F	5.5	5	44	+++	+++	5	Proteomics, Immunohistochemistry		B05037	MAP	2	2	2	12	1	2	2	2	1	3	3	3	0	3	2	2	1	1
AD_R1	AD	87.666	F	26.1667	5	33	+++	+++	5	Proteomics, Immunohistochemistry		ROS262	ROS	4	1	2	18	1	2	3	3	3	5	1	1	0	1	1	3	1	0
AD_R2	AD	80.7365	F	6	5	34	+++	+++	5	Proteomics, Immunohistochemistry		B09108	ROS	4	2	2	16	1	2	3	3	3	5	1	1	0	3	0	1	0	0
AD_R6	AD	90.4723	F	8.23333	5	34	+++	+++	5	Proteomics, Immunohistochemistry		B17005	ROS	4	2	2	19	1	2	3	3	3	5	1	1	0	1	2	1	0	1
AD_R3	AD	93.4428	M	5.83333	5	34	+++	+++	5	Proteomics, Immunohistochemistry		ROS256	ROS	4	2	2	22	1	2	3	3	3	5	1	1	3		0	1	0	0
AD_R5	AD	83.6359	F	16.6833	5	44	+++	+++	5	Proteomics, Immunohistochemistry		B15085	ROS	4	2	2	21	1	2	3	3	3	6	1	1	0	0	2	1	0	0
AD_R4	AD	82.7105	F	2.16667	5	44	+++	+++	5	Proteomics, Immunohistochemistry		B99037	ROS	4	2	2	16	1	2	3	3	3	5	1	1	3	2	0	1	0	0
NA	Control	90.9021	M	6.91667	0	34			0	Immunohistochemistry		B13055	ROS	1	1	2	20	1	2	1	2	0	3	4	3	0	0	0	1	1	0
NA	Control	84.2163	M	10.7333	0	34			0	Immunohistochemistry		B13063	ROS	1	2	2	14	1	2	1	1	0	2	4	3	0	1	0	0	0	1
NA	Preclinical	78.3244	M	9.75	1	34	++	+	2	Immunohistochemistry		B03051	ROS	1	2	2	20	1	2	1	1	1	2	3	3	0	0	0	1	1	0
NA	Preclinical	85.3799	F	5.83333	1	44	+++	+	3	Immunohistochemistry		B08034	ROS	1	2	2	16	1	2	1	2	1	3	3	3	0	0	0	1	0	1
NA	Preclinical	85.0951	F	4.83333	3	34	++	++	1	Immunohistochemistry		B08044	ROS	1	2	2	18	1	2	2	2	2	4	2	2	0	1	3	2	0	0
NA	Preclinical	93.6427	F	12.4167	1	34	++	+	4	Immunohistochemistry		B09056	ROS	1	1	2	19	1	2	2	1	1	1	3	3	0	0	0	1	0	0
NA	Preclinical	84.5804	F	6	2	23	++	+	4	Immunohistochemistry		B13003	ROS	1	2	2	16	1	2	2	2	2	4	2	2	0	0	1	1	0	0
NA	Preclinical	86.2697	M	17.75	1	34	+	+	2	Immunohistochemistry		B13010	ROS	1	2	2	10	1	1	1	2	2	4	2	2	3	1	0	0	0	0
NA	Preclinical	70.4832	M	20.7167	1	34	+++	+	3	Immunohistochemistry		B16063	ROS	1	2	2	22	1	2	2	0	2	0	2	3	0	0	0	1	0	0
NA	Preclinical	82.8857	M	6.08333	3	34	+++	+	2	Immunohistochemistry		ROS190	ROS	1	1	2	23	1	2	2	1	1	1	3	3	0	0	0	2	0	0
NA	Preclinical	89.41	F	27	5	34	+++	+	5	Immunohistochemistry		ROS284	ROS	1	1	2	19	1	2	2	2	2	3	2	2	0	0	1	1	0	0
NA	Preclinical	80.2108	M	26.5	4	34	+++	+	5	Immunohistochemistry		ROS288	ROS	1	2	2	21	1	2	2	2	2	3	2	2	0	0	0	1	0	0
NA	MCI	84.8049	M	20.5	4	23	+++	++	5	Immunohistochemistry		B05068	MAP	2	2	2	18	1	2	2	2	2	3	2	2	0	1	0	0	0	0
NA	MCI	89.3224	M	4.98333	3	33	+++	++	3	Immunohistochemistry		B07068	ROS	2	1	2	14	1	2	2	2	2	4	2	2	0	0	3	3	1	1
NA	MCI	83.54	M	5.08333	5	34	+++	+	4	Immunohistochemistry		B08031	ROS	2	2	2	18	1	2	3	2	2	4	2	2	0	2	2	3	1	0
NA	MCI	90.6146	F	12.5	5	23	+	+++	1	Immunohistochemistry		B09079	MAP	2	2	2	18	3	2	2	2	3	4	1	2	0	1	0	0	0	1
NA	MCI	85.0021	F	17.8333	5	33	+++	+	4	Immunohistochemistry		B10021	ROS	2	2	2	16	1	2	2	2	2	4	2	2	0	1	1	1	1	0
NA	MCI	88.4791	F	6.16667	3	23	+++	+	4	Immunohistochemistry		B11064	MAP	2	2	2	17	1	2	2	3	3	5	1	1	0	0	2	0	1	0
NA	MCI	98.0068	F	7.35	3	23	+++	+	2	Immunohistochemistry		B16015	ROS	2	2	2	12	1	2	2	2	2	4	2	2	0	3	1	0	0	0
NA	MCI	88.5996	F	19.5833	5	33	+++	+	5	Immunohistochemistry		ROS215	ROS	2	2	2	16	1	2	1	2	2	4	2	2	2	1	0	2	0	0
NA	MCI	74.9596	M	16	3	34	++	++	4	Immunohistochemistry		ROS297	ROS	2	1	2	23	1	2	2	2	2	3	2	2	0	0	0	0	0	0
NA	AD	96.3313	M	5	3	33	++	+++	4	Immunohistochemistry		B08022	ROS	4	1	2	24	1	2	3	3	3	5	1	1	0	0	1	1	1	0
NA	AD	72.3997	F	3	5	33	+++	++	5	Immunohistochemistry		B10028	ROS	4	2	2	13	1	2	3	3	3	5	1	1	3	1	1	0	0	0
NA	AD	86.9322	M	8.66667	3	23	+++	+	4	Immunohistochemistry		B10068	ROS	4	2	2	24	1	2	3	3	3	5	1	1	2	3	1	2	0	1
NA	AD	94.9651	F	7.7	3	23	+++	++	4	Immunohistochemistry		B12040	ROS	4	2	2	16	1	2	3	3	3	5	1	1	3	0	1	1	0	0
NA	AD	86.7871	M	3.66667	5	33	+++	+	5	Immunohistochemistry		ROS250	ROS	4	2	2	12	1	2	3	3	3	5	1	1	2	0	1	2	1	0
NA	AD	96.0876	F	13.5	3	23	+++	+	3	Immunohistochemistry		ROS263	ROS	4	1	2	12	1	2	3	3	3	5	1	1	0	3	1	1	0	1
NA = not available/applicable

## Sheet: Supplemental Table 2
Supplemental Table 2. Multiple Linear Regression of PCA for Group and Tissue Type
PCA1
Parameter estimates	Variable	Estimate	Standard error	95% CI (asymptotic)	|t|	P value	P value summary
β0	Intercept	-12.1	8.787	-30.17 to 5.957	1.378	0.1801	ns
β1	Group[AD]	5.141	13.42	-22.45 to 32.73	0.383	0.7048	ns
β2	Group[MCI]	12.01	14.57	-17.94 to 41.96	0.8242	0.4173	ns
β3	CAA[CAA+]	20.54	12.43	-5.007 to 46.08	1.653	0.1104	ns
PCA2
Parameter estimates	Variable	Estimate	Standard error	95% CI (asymptotic)	|t|	P value	P value summary
β0	Intercept	-9.758	3.043	-16.01 to -3.502	3.206	0.0035	**
β1	Group[AD]	-1.681	4.649	-11.24 to 7.875	0.3616	0.7206	ns
β2	Group[MCI]	-3.087	5.047	-13.46 to 7.287	0.6117	0.546	ns
β3	CAA[CAA+]	33.76	4.304	24.91 to 42.61	7.844	<0.0001	****

## Sheet: Supplemental Table 3
Supplemental Table 3. LFQ Normalized Data, CAA(+) vs CAA(-) Paired T-tests, CAA(-) Unpaired T-tests
UniprotAcc	Genes	Names	Cell type annotation	p value	-Log Student's T-test p-value CAApos_MCI_CAAneg_MCI	Student's T-test q-value CAApos_MCI_CAAneg_MCI	Student's T-test Difference log2(CAApos_MCI_CAAneg_MCI)	Student's T-test Test statistic CAApos_MCI_CAAneg_MCI	p<0.05, FC > 1.5	p value	-Log Student's T-test p-value CAApos_AD_CAAneg_AD	Student's T-test q-value CAApos_AD_CAAneg_AD	Student's T-test Difference log2(CAApos_AD_CAAneg_AD)	Student's T-test Test statistic CAApos_AD_CAAneg_AD	p<0.05, FC > 1.5	p value	-Log Student's T-test p-value CAAneg_MCI_CAAneg_Control	Student's T-test q-value CAAneg_MCI_CAAneg_Control	Student's T-test Difference log2(CAAneg_MCI_CAAneg_Control)	Student's T-test Test statistic CAAneg_MCI_CAAneg_Control	p<0.05, FC > 1.5	p value	-Log Student's T-test p-value CAAneg_AD_CAAneg_Control	Student's T-test q-value CAAneg_AD_CAAneg_Control	Student's T-test Difference log2(CAAneg_AD_CAAneg_Control)	Student's T-test Test statistic CAAneg_AD_CAAneg_Control	p<0.05, FC > 1.5	CAApos_AD_R1	CAApos_AD_R2	CAApos_AD_R3	CAApos_AD_R4	CAApos_AD_R5	CAApos_AD_R6	CAAneg_AD_R1	CAAneg_AD_R2	CAAneg_AD_R3	CAAneg_AD_R4	CAAneg_AD_R5	CAAneg_AD_R6	CAApos_MCI_R1	CAApos_MCI_R2	CAApos_MCI_R3	CAApos_MCI_R4	CAAneg_MCI_R1	CAAneg_MCI_R2	CAAneg_MCI_R3	CAAneg_MCI_R4	CAAneg_Control_R1	CAAneg_Control_R10
O14594	NCAN	Neurocan core protein	Astrocyte	0.785163	0.10504	0.81792	0.118323	0.297981		0.0034613	2.46076	0.0514146	0.251497	5.20199		0.833447	0.0791218	1	0.102425	0.214909		0.889368	0.0509187	0.996245	-0.057085	-0.141659		16.2708	16.6058	16.0788	16.8072	15.4535	15.329	16.0868	16.3142	16.0078	16.5235	15.0278	15.0759	16.3217	15.5254	16.7254	15.8963	16.2117	16.5063	16.2407	15.0366	16.4157	15.199
O14979	HNRNPDL	Heterogeneous nuclear ribonucleoprotein D-like	Astrocyte	0.658516	0.181434	0.702661	0.312449	0.59455		0.21685	0.66384	0.41105	-1.15662	-1.55918		0.103173	0.986432	1	-0.689179	-1.76386		0.0244484	1.61175	0.553558	-0.619908	-2.54444	+	9.1435	11.0778	11.245	11.7698	NaN	11.7041	12.407	11.9772	11.917	11.5613	12.3236	NaN	NaN	11.453	NaN	12.2477	12.9821	10.615	11.814	12.4607	11.9588	12.466
O43175	PHGDH	D-3-phosphoglycerate dehydrogenase	Astrocyte	0.0515535	1.28774	0.169577	-0.645818	-3.14275		0.00232982	2.63268	0.0371525	-0.761222	-5.69434	+	0.0987714	1.00537	1	0.460096	1.78956		0.0122769	1.91091	0.500195	0.658121	2.87312	+	15.4899	15.6863	16.1737	15.6965	16.2096	14.75	16.5138	16.5481	16.5274	16.0749	17.0212	15.8877	15.944	15.8148	14.8055	15.7758	16.0353	16.4655	15.8813	16.5413	15.5349	15.9629
O43505	B4GAT1	Beta-1,4-glucuronyltransferase 1	Astrocyte	0.968361	0.0139626	0.969471	0.0496504	0.0430575		0.645732	0.189948	0.778649	0.446094	0.488702		0.183545	0.736258	1	1.34055	1.41133		0.56982	0.244262	0.938215	-0.574349	-0.582001		10.6533	8.94844	10.1461	9.05954	9.18978	7.53506	9.34223	9.57685	10.7738	4.40998	10.1385	8.61432	12.0008	9.5133	12.0331	9.54809	9.6573	12.5713	10.9825	9.68563	9.2327	9.74507
O43598	DNPH1	2'-deoxynucleoside 5'-phosphate N-hydrolase 1	Astrocyte	0.360027	0.443665	0.472537	-0.251675	-1.0779		0.202037	0.694569	0.396031	-0.185736	-1.46798		0.0887461	1.05185	1	0.359468	1.85219		0.0369924	1.43189	0.64435	0.432034	2.30508		13.0096	13.067	13.5541	13.75	14.4775	13.5409	13.4324	13.0529	13.679	13.7735	14.3457	14.2299	13.5219	13.374	13.4366	13.3795	13.5795	14.1892	13.8433	13.1068	13.2607	13.4543
O60502	OGA	Protein O-GlcNAcase	Astrocyte	0.608596	0.215671	0.659616	-0.284758	-0.569954		0.103773	0.983917	0.275049	0.704579	2.09898		0.38636	0.413008	1	-0.521971	-0.905772		0.0593836	1.22633	0.706156	-0.958572	-2.08227		11.406	11.2693	11.8441	9.84782	10.5787	NaN	10.0081	9.95785	11.3769	10.3005	9.77982	10.6093	10.1857	11.0944	9.64929	11.0329	11.7483	11.0762	10.0773	10.1996	11.8227	NaN
O60825	PFKFB2	6-phosphofructo-2-kinase/fructose-2,6-bisphosphatase 2	Astrocyte	0.111712	0.9519	0.231421	0.736527	2.23274		0.000515584	3.2877	0.0116364	1.42448	7.92357	+	0.399173	0.398839	1	0.53289	0.87419		0.59966	0.222095	0.94184	-0.286391	-0.537057		11.6357	11.2085	11.4281	10.7899	10.7942	10.4261	9.96103	10.5101	10.0237	8.88924	9.6359	8.71557	11.423	11.506	10.5313	11.2533	10.5637	10.3237	10.7611	10.1191	10.9149	8.05365
O75323	NIPSNAP2	Protein NipSnap homolog 2	Astrocyte	0.424014	0.372619	0.519802	-0.184331	-0.923152		0.598281	0.223095	0.73932	0.173698	0.562148		0.292282	0.534198	1	-0.274643	-1.1015		0.0400232	1.39769	0.625878	-0.442274	-2.26347		15.3383	14.9615	15.5831	15.8133	14.1077	13.7393	14.5458	14.9944	14.6729	15.1774	15.1782	13.9324	15.6374	14.8957	13.834	14.5668	15.5521	15.4048	14.3773	14.3371	15.436	14.9952
O75489	NDUFS3	NADH dehydrogenase [ubiquinone] iron-sulfur protein 3, mitochondrial	Astrocyte	0.229801	0.638649	0.343153	-0.662547	-1.50327		0.880207	0.0554151	0.935908	-0.0981544	-0.158578		0.432807	0.363706	1	0.483468	0.811634		0.90248	0.0445622	0.99799	0.0606599	0.124769		12.8904	12.6421	13.4457	12.1604	10.136	9.12603	11.5182	11.848	12.6179	11.9021	11.3831	11.7204	12.312	12.3355	10.4041	11.3158	12.5567	12.5295	12.3885	11.5429	12.6763	10.8234
O75781	PALM	Paralemmin-1	Astrocyte	0.42053	0.376203	0.519224	0.242237	0.930996		0.0116243	1.93463	0.0996407	1.00195	3.8815	+	0.755361	0.121846	1	-0.0956782	-0.318798		0.250289	0.601558	0.913309	-0.316663	-1.19937		19.6121	19.6829	19.8075	19.3896	18.8705	18.591	18.191	18.3865	18.8791	17.6952	18.1081	18.6819	19.1587	18.4681	19.159	18.3616	18.5947	18.9497	18.4875	18.1466	18.9927	17.9374
O75891	ALDH1L1	Cytosolic 10-formyltetrahydrofolate dehydrogenase	Astrocyte	0.0456443	1.34061	0.159688	-0.52438	-3.3026		0.0811817	1.09054	0.239983	-0.92781	-2.17933		0.559983	0.251825	1	0.24861	0.599509		0.16484	0.782936	0.870975	0.544592	1.46565		13.6029	13.4863	13.0303	13.9435	11.4219	13.1054	15.0907	14.6693	13.0872	13.398	13.8071	14.105	13.0327	13.4527	13.6198	12.7182	13.5822	14.0465	14.4794	12.8128	13.0769	12.445
O75936	BBOX1	Gamma-butyrobetaine dioxygenase	Astrocyte	0.837312	0.0771129	0.864144	-0.178402	-0.223766		0.685055	0.164275	0.804748	0.200395	0.430063		0.133309	0.87514	1	0.62882	1.61029		0.070297	1.15306	0.740343	0.808758	1.95932		12.3073	12.725	13.5564	12.2656	11.4992	11.3681	11.9843	11.8299	13.1314	10.5602	13.0506	11.9628	12.1572	9.92125	12.4346	12.3997	11.2993	12.4731	12.0593	11.7947	12.0982	9.64723
O76054	SEC14L2	SEC14-like protein 2	Astrocyte	0.192458	0.715663	0.30727	-0.429931	-1.67535		0.353322	0.45183	0.542824	0.166175	1.02278		0.425504	0.371097	1	0.566458	0.824935		0.100146	0.999365	0.814765	0.992294	1.76047		14.2102	13.9909	14.2531	14.3038	13.2408	12.9807	13.595	13.9021	13.9895	14.0564	13.8062	12.6331	13.2702	12.306	12.6988	12.9568	13.0428	12.58	13.4966	13.8323	13.6185	12.0936
O94819	KBTBD11	Kelch repeat and BTB domain-containing protein 11	Astrocyte	0.41508	0.381868	0.51431	-0.249685	-0.943387		0.145829	0.836155	0.337094	0.283334	1.72124		0.673093	0.171925	1	0.134306	0.432437		0.991939	0.00351497	1	-0.00285924	-0.0102848		14.3407	14.504	14.9891	14.8007	13.0707	12.8529	14.1749	14.252	14.2274	14.0361	13.2602	12.9073	14.6555	13.7588	12.6406	13.7338	14.3995	14.4422	13.3702	13.5755	14.0178	13.3085
O94985	CLSTN1	Calsyntenin-1	Astrocyte	0.0582925	1.23439	0.179066	1.26095	2.98652		0.0128191	1.89214	0.102378	1.22034	3.78537	+	0.191067	0.718814	1	0.430132	1.38565		0.140749	0.851555	0.868818	-0.330766	-1.56138		13.8913	14.3543	14.053	15.4799	14.2681	14.7286	13.8953	13.3044	13.1617	13.1195	12.8322	13.1401	15.28	14.9085	15.5898	15.2778	13.225	14.7918	14.4165	13.5791	13.095	13.3638
O95428	PAPLN	Papilin	Astrocyte	0.0794311	1.10001	0.194158	3.83344	7.97311		0.0602844	1.2198	0.209801	-1.51144	-3.88633		0.29221	0.534305	1	-0.844664	-1.11187		0.631243	0.199803	0.950527	0.396027	0.496793		NaN	7.0935	6.50733	NaN	NaN	7.26403	NaN	7.93757	8.00645	NaN	NaN	9.45516	9.89628	NaN	NaN	10.2192	6.54364	7.93997	8.51426	5.90495	5.97667	7.7589
O95970	LGI1	Leucine-rich glioma-inactivated protein 1	Astrocyte	0.676767	0.169561	0.720385	-1.10473	-0.556387		0.0546415	1.26248	0.195917	1.72027	4.10063		0.828391	0.0817644	1	-0.181402	-0.223163		0.415463	0.381468	0.943104	-0.55886	-0.849527		12.0366	12.8917	12.5574	NaN	NaN	NaN	10.6336	11.6855	10.0058	11.7151	NaN	NaN	9.08722	10.7327	NaN	NaN	12.1775	9.8519	12.133	NaN	12.3828	NaN
P00367	GLUD1	Glutamate dehydrogenase 1, mitochondrial	Astrocyte	0.10951	0.960548	0.229853	-0.590792	-2.25422		0.066953	1.17423	0.221639	-0.397384	-2.33309		0.120879	0.917648	1	0.43657	1.66949		0.419979	0.376772	0.942799	0.187413	0.830893		17.7031	17.4736	17.3078	17.8263	16.8494	16.6876	18.2568	17.9513	17.3187	17.6081	17.7248	17.3723	17.6437	17.4109	17.0417	17.3585	17.7812	18.077	18.3419	17.6179	16.7924	17.8743
P06733	ENO1	Alpha-enolase	Astrocyte	0.0949181	1.02265	0.219517	0.253168	2.41116		0.0622591	1.2058	0.213854	0.548035	2.39167		0.90979	0.0410587	1	0.0199228	0.115718		0.0984588	1.00675	0.811101	0.248018	1.77019		20.8766	21.1362	21.2592	21.6607	21.1764	20.9413	21.0753	20.7954	20.6438	20.1316	20.6361	20.48	20.318	20.1218	21.4977	20.671	20.1507	20.0865	20.9674	20.3913	20.2886	20.2561
P08195	SLC3A2	4F2 cell-surface antigen heavy chain	Astrocyte	0.116631	0.933186	0.237157	-0.967361	-2.18655		0.0134361	1.87173	0.105945	-0.910791	-3.73967	+	0.885804	0.0526622	1	-0.0386222	-0.1467		0.62026	0.207426	0.95158	-0.120713	-0.506687		13.9488	13.2254	13.7809	14.1604	12.6727	12.3306	15.0972	13.9993	14.0018	14.4258	14.3588	13.7006	13.8632	14.1219	12.6217	12.9078	14.7189	14.0657	14.7242	13.8753	14.5042	14.1604
P09972	ALDOC	Fructose-bisphosphate aldolase C	Astrocyte	0.942965	0.0255045	0.948119	0.0189166	0.0776918		0.247962	0.605614	0.449449	-0.171914	-1.30741		0.783483	0.10597	1	-0.0445499	-0.281018		0.0495598	1.30487	0.653217	0.302485	2.14954		17.6367	17.2648	17.6576	18.0003	18.1076	17.0621	18.1643	17.6946	17.6579	17.6757	18.1517	17.4164	17.6334	17.0089	17.766	17.453	17.1264	17.6547	17.7472	17.2572	17.7587	16.9584
P11498	PC	Pyruvate carboxylase, mitochondrial	Astrocyte	0.760551	0.118872	0.794946	0.0749636	0.333728		0.919385	0.0365027	0.959948	0.0248322	0.106423		0.866012	0.0624762	1	-0.0438219	-0.17238		0.89004	0.0505903	0.995912	-0.0318211	-0.140792		14.561	14.2582	14.1657	14.2226	13.0402	12.394	14.149	14.2962	13.5839	13.7176	13.6197	13.1263	14.1434	14.5506	13.0752	13.4778	14.1226	13.9622	13.5716	13.2907	13.5705	13.4771
P20338	RAB4A	Ras-related protein Rab-4A	Astrocyte	1	0	0.931144	1.38997	0		0.524044	0.280632	0.6743	-0.569736	-0.697254		0.190108	0.720999	1	-0.954113	-1.40572		0.812395	0.0902328	0.987104	-0.140682	-0.242623		12.129	11.5804	11.9943	10.946	NaN	8.71344	10.4002	12.1625	11.2744	13.3848	NaN	10.99	NaN	12.3425	NaN	NaN	11.9472	10.9525	9.58713	NaN	12.3119	11.824
P24821	TNC	Tenascin	Astrocyte	0.485135	0.314137	0.565128	4.00049	1.04783		0.328701	0.483199	0.522271	-1.3008	-1.76153		1	0	0.985487	NaN	0		1	0	0.994546	NaN	0		6.74882	7.35215	7.43776	8.20471	9.72934	9.46555	NaN	NaN	8.00011	10.244	NaN	NaN	9.94003	8.15353	11.5752	7.59757	NaN	7.97094	3.75677	NaN	NaN	NaN
P25391	LAMA1	Laminin subunit alpha-1	Astrocyte	0.381136	0.41892	0.483193	-0.480016	-1.02415		0.0180058	1.74459	0.127168	-0.72159	-3.46188	+	0.0930804	1.03114	1	0.808287	1.82437		0.39553	0.402821	0.932644	0.339465	0.876537		12.7987	13.3788	13.0644	14.4123	13.4356	14.0334	13.4106	14.0253	14.0562	14.9206	14.9824	14.0576	14.7768	13.4386	14.1322	14.5761	14.6038	14.8873	15.2359	14.1168	13.2643	13.8689
P25789	PSMA4	Proteasome subunit alpha type-4	Astrocyte	0.596666	0.224269	0.649801	-0.275255	-0.590028		0.145124	0.838261	0.336644	-0.355818	-1.725		0.599489	0.222219	1	0.168539	0.539381		0.158116	0.801024	0.862541	0.305958	1.49112		13.4202	13.5948	13.7529	14.5363	13.7242	14.0134	14.3622	14.1162	13.8202	14.2818	14.622	13.9744	14.473	14.2315	13.55	12.8794	13.369	15.0492	14.0637	13.753	13.8269	14.0301
P27144	AK4	Adenylate kinase 4, mitochondrial	Astrocyte	0.91616	0.0380285	0.928489	-0.119751	-0.114382		0.930538	0.0312657	0.964653	-0.0454725	-0.0916452		0.213047	0.671525	1	-0.771585	-1.31512		0.864179	0.0633963	0.99374	-0.0902532	-0.17423		14.7414	13.1463	14.5222	13.2972	10.0524	11.6158	14.4458	14.0025	13.178	12.0851	11.7903	12.1464	11.2494	13.34	11.2525	12.7192	13.8393	11.2947	12.2962	11.6099	13.6102	12.2627
P27338	MAOB	Amine oxidase [flavin-containing] B	Astrocyte	0.206784	0.684483	0.319936	0.551331	1.60525		0.445692	0.350965	0.620731	0.258389	0.827395		0.349044	0.45712	1	0.264817	0.974501		0.578052	0.238033	0.938746	0.136593	0.569483		16.9926	16.2746	17.0417	16.1982	15.1075	14.2934	16.1958	16.0909	16.0485	15.3394	15.512	15.1711	16.5201	16.2552	15.4201	17.428	16.2932	15.4255	15.6305	16.0689	15.8958	15.0468
P27797	CALR	Calreticulin	Astrocyte	0.191589	0.71763	0.306779	-2.05289	-1.6798		0.00397267	2.40092	0.0587586	-0.931733	-5.03829	+	0.627866	0.202133	1	-0.214614	-0.497444		0.393656	0.404883	0.934474	-0.269516	-0.880112		12.0192	11.5639	11.9155	11.0707	11.0402	11.6861	12.9722	12.5084	12.0971	11.8149	12.3256	13.1677	6.89639	11.4853	11.547	12.0034	12.3999	11.2291	13.1562	13.3583	13.4183	12.6007
P28482	MAPK1	Mitogen-activated protein kinase 1	Astrocyte	0.100303	0.998687	0.219078	-0.193927	-2.35003		0.361074	0.442403	0.549676	0.202497	1.00489		0.189484	0.722428	1	0.256273	1.39098		0.230221	0.637854	0.911716	0.240821	1.25444		18.2694	17.7489	18.6304	18.7209	17.9426	17.6425	18.595	17.6215	18.2832	17.621	18.034	17.585	17.9706	17.8325	17.6442	17.6653	18.0299	18.1702	17.9799	17.7083	17.8365	17.6254
P30626	SRI	Sorcin	Astrocyte	0.816203	0.0882016	0.846946	-0.0443392	-0.253583		0.0687218	1.16291	0.222212	-0.337794	-2.31216		0.989969	0.00437846	1	-0.00227814	-0.0128369		0.194348	0.711421	0.89599	0.211332	1.36318		17.3333	17.3796	17.6704	17.9863	17.5374	17.357	18.1226	17.9311	17.9323	17.7705	18.0546	17.4796	17.9559	17.4815	17.3115	17.7465	17.4891	17.7652	17.5675	17.851	17.2828	18.3753
P31942	HNRNPH3	Heterogeneous nuclear ribonucleoprotein H3	Astrocyte	0.220864	0.655874	0.33074	-0.662581	-1.54146		0.00178927	2.74733	0.032549	-0.733907	-6.04207	+	0.683387	0.165333	1	0.0865462	0.41792		0.343829	0.463658	0.928747	0.155935	0.979769		13.2667	13.5062	13.1602	13.9243	12.8507	13.1388	14.165	14.0524	14.0996	14.387	13.99	13.5562	13.8384	12.9731	12.4898	13.9377	13.7612	14.5804	13.6649	13.8827	13.5711	13.2625
P35573	AGL	Glycogen debranching enzyme	Astrocyte	0.13923	0.856266	0.263558	-0.694879	-2.00071		0.874245	0.0583671	0.93167	-0.0568477	-0.166557		0.770227	0.113381	1	-0.144997	-0.298769		0.715598	0.145331	0.968341	0.117852	0.371815		13.6428	13.2266	13.6772	12.5182	12.1033	12.8413	12.5971	13.1031	12.9251	13.5069	12.9002	13.318	13.2103	11.7313	12.4505	11.0106	13.5567	13.4635	12.8811	11.2809	13.6151	12.1015
P42765	ACAA2	3-ketoacyl-CoA thiolase, mitochondrial	Astrocyte	0.17147	0.765812	0.289757	-0.640723	-1.78953		0.199462	0.70014	0.395048	-0.420242	-1.47798		0.692236	0.159746	1	-0.0806892	-0.405515		0.203417	0.691612	0.903103	-0.251474	-1.33426		14.3084	14.0827	14.2564	13.6643	12.7239	13.6852	14.4668	14.4965	14.2233	14.3248	14.3792	13.3517	13.7219	13.9616	13.2284	14.0366	14.6526	14.048	14.7469	14.0638	14.0681	14.4796
P43007	SLC1A4	Neutral amino acid transporter A	Astrocyte	0.815734	0.0884513	0.846703	0.259837	0.265131		0.329876	0.48165	0.524074	0.691949	1.27679		0.389421	0.409581	1	-0.661142	-0.899721		0.346162	0.46072	0.931332	-0.563524	-0.980568		10.2564	NaN	10.5923	10.4478	NaN	NaN	10.3041	10.2025	8.84439	10.0721	NaN	9.67969	9.64924	8.65623	NaN	11.6429	10.4605	9.28246	NaN	9.42589	11.6937	7.61108
P43304	GPD2	Glycerol-3-phosphate dehydrogenase, mitochondrial	Astrocyte	0.881356	0.0548487	0.89966	-0.049345	-0.162341		0.463259	0.334176	0.627303	0.306873	0.793882		0.874479	0.0582507	1	-0.0540399	-0.161381		0.211414	0.674866	0.902919	-0.350972	-1.30961		14.1217	12.79	14.2359	13.2457	11.7946	12.2937	13.3313	12.1833	13.0491	12.4624	13.2165	12.3978	13.5401	13.4531	12.3816	12.7092	13.4984	13.4111	13.2554	12.1165	13.6835	12.1458
P48066	SLC6A11	Sodium- and chloride-dependent GABA transporter 3	Astrocyte	1	0	0.932528	1.1172	0		0.616109	0.210343	0.755602	-0.435988	-0.542782		0.154262	0.811741	1	-1.03434	-1.57344		0.40106	0.396791	0.93728	-0.471353	-0.873496		10.3121	10.1757	10.9234	8.69063	8.44805	NaN	9.13174	10.1998	10.368	9.12304	11.9072	9.69515	NaN	NaN	NaN	9.51592	9.58032	NaN	10.5445	8.39873	10.6357	NaN
P48735	IDH2	Isocitrate dehydrogenase [NADP], mitochondrial	Astrocyte	0.74142	0.129936	0.77571	-0.194447	-0.361895		0.487533	0.311996	0.646096	-0.192424	-0.749077		0.1711	0.766749	1	-0.344319	-1.45583		0.0439222	1.35732	0.611292	-0.33422	-2.21411		16.5893	16.5645	16.5576	15.7099	14.7569	15.7843	16.2536	16.5875	16.1118	16.2419	16.0189	15.9033	15.5508	16.6083	15.5886	16.1787	16.7123	15.3772	16.455	16.1598	16.7639	16.082
P49189	ALDH9A1	4-trimethylaminobutyraldehyde dehydrogenase	Astrocyte	0.251633	0.599232	0.368618	-0.306879	-1.41642		0.989983	0.00437238	0.995298	-0.00254758	-0.0131947		0.458496	0.338665	1	0.13969	0.765972		0.129758	0.886865	0.862863	0.329576	1.60977		16.7906	16.8154	17.0471	16.9756	17.4172	16.1037	17.1366	17.1105	16.788	16.1253	17.7059	16.2988	16.061	15.915	16.838	16.6424	16.2954	16.6757	17.3279	16.3849	16.421	16.4464
P49327	FASN	Fatty acid synthase	Astrocyte	0.132853	0.876628	0.259185	-0.813366	-2.0493		0.201804	0.69507	0.396913	-0.46556	-1.46888		0.679624	0.167732	1	0.186113	0.423216		0.378192	0.422288	0.930141	-0.361402	-0.910062		13.8033	13.2751	13.5773	12.7485	11.4222	10.2198	13.8545	13.4029	13.4714	12.7388	12.2593	12.1127	13.6739	12.9023	11.0286	13.2249	13.7679	14.0542	12.8023	13.4587	13.6758	12.0796
P49407	ARRB1	Beta-arrestin-1	Astrocyte	0.503853	0.297696	0.582319	-0.728963	-0.757431		0.230184	0.637925	0.429242	0.23023	1.36596		0.287356	0.54158	1	0.660534	1.11337		0.292933	0.533231	0.939011	0.573416	1.09279		11.3858	11.6252	11.6894	11.1578	9.96053	11.1665	10.8361	11.6545	11.6759	10.3409	9.62942	11.4668	11.5389	7.64655	11.174	10.8089	11.7509	11.2243	10.6543	10.4548	11.2995	8.1842
P50502	ST13	Hsc70-interacting protein	Astrocyte	0.428078	0.368477	0.521084	-0.650003	-0.914077		0.298364	0.525253	0.500314	0.480222	1.16016		0.891472	0.0498922	1	-0.0737927	-0.139367		0.649688	0.187295	0.951488	-0.185631	-0.464132		14.2556	14.4894	14.0425	15.4825	13.9127	13.6819	14.2735	14.2395	13.9246	12.9629	13.6844	13.8984	11.7923	13.5227	14.3251	13.5294	14.3735	12.6771	14.6988	14.0201	14.5228	12.1941
P50991	CCT4	T-complex protein 1 subunit delta	Astrocyte	0.0157408	1.80297	0.114258	-0.645794	-4.95932	+	0.200434	0.698029	0.39583	-0.31047	-1.4742		0.95855	0.0183852	1	0.0100331	0.0530691		0.183033	0.737471	0.88349	-0.210974	-1.40085		15.1268	14.968	15.1137	15.0136	13.6542	13.8199	15.2111	14.9231	14.9145	15.1148	14.5698	14.8256	14.8881	15.0083	13.9634	14.147	15.4517	15.3698	14.9485	14.8201	15.3589	14.7581
P52758	RIDA	2-iminobutanoate/2-iminopropanoate deaminase	Astrocyte	0.955817	0.0196251	0.958525	-0.0460424	-0.0601521		0.480826	0.318012	0.641933	0.139148	0.761292		0.83419	0.0787349	1	0.0672355	0.213934		0.71802	0.143864	0.966278	0.0742335	0.368491		13.9868	14.1935	14.786	14.7926	15.7005	14.8079	14.4826	14.2121	14.9027	14.3943	14.9117	14.5289	15.6262	13.5171	14.8022	14.1305	13.9322	15.5558	14.7067	14.0655	14.3539	13.9158
P54725	RAD23A	UV excision repair protein RAD23 homolog A	Astrocyte	0.754945	0.122085	0.788734	-0.532713	-0.35746		0.463871	0.333603	0.62715	-0.699239	-0.809033		0.247303	0.606771	1	-0.627676	-1.21617		0.157905	0.801604	0.86384	-0.79938	-1.49193		8.92473	7.40292	8.95765	6.75268	NaN	8.89512	7.81033	9.14712	7.49233	9.80495	6.97079	10.1746	9.10465	6.12778	NaN	9.47852	9.64015	9.24033	8.64446	7.42861	8.98336	8.08998
P55084	HADHB	Trifunctional enzyme subunit beta, mitochondrial	Astrocyte	0.18319	0.737098	0.297616	-0.415258	-1.72393		0.748546	0.125782	0.846466	-0.0773958	-0.338771		0.753292	0.123036	1	-0.0626197	-0.321595		0.30796	0.511505	0.929435	-0.177419	-1.05802		15.5845	15.2749	15.3098	15.7131	14.0645	14.7129	15.5551	15.5034	14.749	15.2203	14.9705	15.1259	14.6665	15.0848	14.8344	14.962	15.5293	14.96	15.6122	15.1072	15.0452	14.8313
P55087	AQP4	Aquaporin-4	Astrocyte	0.713334	0.146707	0.751669	0.214865	0.40393		0.258752	0.587116	0.458303	0.203449	1.27374		0.939331	0.0271815	1	-0.037437	-0.0777212		0.933659	0.0298116	0.993955	-0.0314076	-0.0847511		14.8654	15.7846	15.7688	15.4909	15.2438	14.3097	14.6499	15.8149	15.5297	14.6095	15.0326	14.6058	14.7919	15.8956	13.5347	16.7748	15.3862	14.4256	14.2729	16.0528	13.8915	15.1979
P60520	GABARAPL2	Gamma-aminobutyric acid receptor-associated protein-like 2	Astrocyte	0.43135	0.36517	0.525168	-0.706172	-0.906826		0.151448	0.819737	0.343095	1.18339	1.69191		0.990874	0.00398155	1	0.0162331	0.0116785		0.980266	0.00865584	0.998641	-0.028435	-0.0251804		11.1305	10.0262	11.0283	10.4364	10.6789	12.2746	10.7448	10.5167	10.4131	10.0403	8.80098	7.95862	9.99777	10.5562	7.43369	8.3493	11.6508	9.38374	9.7051	8.42203	11.8766	9.39925
P61925	PKIA	cAMP-dependent protein kinase inhibitor alpha	Astrocyte	0.0415362	1.38157	0.152732	0.601825	3.43006	+	0.0227998	1.64207	0.137287	1.84196	3.59795	+	0.909928	0.0409928	1	-0.0620864	-0.115539		0.0391373	1.40741	0.640436	-1.26248	-2.27532	+	10.7892	10.2495	11.6194	11.2963	NaN	10.5501	7.26449	9.17407	9.84305	9.02616	7.198	9.98686	11.0549	10.9469	9.85625	10.346	10.0406	10.764	9.14224	9.84981	10.7091	10.7958
P61981	YWHAG	14-3-3 protein gamma	Astrocyte	0.443965	0.352651	0.536133	-0.412442	-0.879328		0.340093	0.468402	0.532218	0.483911	1.05409		0.137053	0.863111	1	-0.591404	-1.59341		0.00821605	2.08534	0.630286	-0.986635	-3.07592	+	19.6788	19.4647	19.8087	17.9036	16.7685	17.1993	17.7008	18.3662	18.8027	17.5423	17.165	18.3432	17.5905	18.164	17.4916	18.6319	19.1199	17.5842	18.2889	18.5347	19.4033	18.0122
Q02252	ALDH6A1	Methylmalonate-semialdehyde dehydrogenase [acylating], mitochondrial	Astrocyte	0.32374	0.489803	0.437746	-0.492984	-1.17798		0.104415	0.981236	0.275798	-0.391862	-1.98122		0.253989	0.595185	1	-0.231601	-1.19815		0.954863	0.020059	0.992698	-0.010526	-0.0576237		15.861	15.9668	15.9156	16.1975	15.0388	14.539	16.2058	16.5783	15.7412	16.0133	15.8991	15.4321	15.0586	15.7437	14.4816	15.7731	15.8831	15.2823	15.9519	15.9116	15.555	15.8771
Q13151	HNRNPA0	Heterogeneous nuclear ribonucleoprotein A0	Astrocyte	0.137499	0.861701	0.264869	-1.54634	-2.01364		0.098459	1.00674	0.264516	-0.712154	-2.02722		0.973987	0.011447	1	-0.0168217	-0.0332952		0.644316	0.190901	0.952404	0.203919	0.471832		12.2232	11.723	12.9125	11.8589	11.2832	10.7252	11.574	12.9725	12.9299	13.1453	12.0791	12.2981	11.7054	8.61093	11.0285	11.5861	12.5555	12.4321	11.4929	12.6359	12.9545	11.511
Q14152	EIF3A	Eukaryotic translation initiation factor 3 subunit A	Astrocyte	0.02203	1.65699	0.12319	-1.16074	-4.38	+	0.146765	0.833377	0.337621	-0.881483	-1.71627		0.453812	0.343124	1	0.267077	0.774173		0.946679	0.0237975	0.991754	0.0212883	0.0680879		13.1368	13.2995	12.3775	12.0437	11.1711	11.4443	12.4593	13.0671	13.1284	12.8346	13.3779	13.8944	13.0315	12.0716	12.122	11.6228	13.3998	13.4367	13.5784	13.0761	13.6225	12.6908
Q14194	CRMP1	Dihydropyrimidinase-related protein 1	Astrocyte	0.135497	0.86807	0.261472	-0.38415	-2.02883		0.372885	0.428425	0.560284	-0.319979	-0.978233		0.564263	0.248519	1	-0.165579	-0.592888		0.392859	0.405764	0.933566	-0.238347	-0.881637		16.788	16.5354	16.7934	16.851	14.0591	14.3442	16.8471	16.1765	16.5282	16.6586	15.3854	15.6953	15.9563	16.1788	15.6094	15.8706	16.8059	16.3708	16.1209	15.8542	16.9188	16.1055
Q14894	CRYM	Ketimine reductase mu-crystallin	Astrocyte	0.806991	0.0931314	0.838772	-0.0355859	-0.266687		0.644352	0.190877	0.777563	0.0638727	0.490794		0.767429	0.114962	1	-0.087771	-0.302529		0.838471	0.0765118	0.992404	-0.052865	-0.207678		17.431	17.0269	17.5875	17.6069	15.8965	16.3872	17.2416	16.9756	17.0465	17.4519	16.0633	16.7739	16.9731	17.1565	16.8016	16.4887	17.3081	17.0537	16.971	16.2294	17.7741	16.6776
Q15149	PLEC	Plectin	Astrocyte	0.827465	0.0822506	0.855141	0.0546861	0.237641		0.882538	0.0542668	0.937234	0.0186685	0.155463		0.0395212	1.40317	1	0.314319	2.30937		0.00408311	2.38901	0.6304	0.46559	3.42753		18.6712	18.4863	18.6942	18.7573	18.851	18.5286	18.4735	18.6127	18.648	18.2578	19.0876	18.797	18.9325	18.1786	18.3328	18.7542	18.2747	18.5499	18.5597	18.595	17.8684	18.3677
Q15942	ZYX	Zyxin	Astrocyte	0.600771	0.221291	0.654525	0.119044	0.58309		0.245278	0.610341	0.447655	-0.217778	-1.316		0.629	0.201349	1	0.160865	0.495787		0.449515	0.347256	0.935754	0.236575	0.778006		14.6491	15.1268	14.3238	14.7376	15.7876	16.7824	14.8982	15.3698	14.8386	15.3334	16.0403	16.2336	15.5952	14.7672	15.3193	16.3009	15.0902	15.1482	15.3608	15.9071	14.8961	14.3068
Q16698	DECR1	2,4-dienoyl-CoA reductase, mitochondrial	Astrocyte	0.110267	0.957555	0.231429	-0.824306	-2.24678		0.113306	0.945747	0.288036	-0.567444	-1.9174		0.27582	0.559375	1	0.462289	1.14177		0.18845	0.724804	0.88838	0.508052	1.38259		13.9731	13.6294	13.7613	14.6729	12.7114	12.6383	14.9628	14.2904	13.2322	14.6401	14.1697	13.4958	12.8757	13.8561	13.3227	12.9926	14.3224	13.7147	14.6624	13.6448	11.8751	13.6768
Q16762	TST	Thiosulfate sulfurtransferase	Astrocyte	0.349996	0.455937	0.463555	-0.603841	-1.10453		0.388733	0.410349	0.575905	-0.279569	-0.94353		0.190818	0.71938	1	0.932541	1.38648		0.355856	0.448726	0.929489	0.570574	0.954841		11.4747	11.3958	10.9183	11.1095	9.79286	10.3637	12.721	11.1812	11.4217	10.3293	10.5826	10.4963	11.6528	11.539	10.1868	10.1421	11.3419	11.3268	12.1972	11.0702	10.2262	10.3177
Q4G0N4	NADK2	NAD kinase 2, mitochondrial	Astrocyte	0.437544	0.358979	0.531553	-0.634359	-0.893236		0.690229	0.161007	0.804796	0.200997	0.422477		0.314267	0.502701	1	0.785567	1.05031		0.482508	0.316495	0.930882	0.517858	0.72145		12.8415	11.8076	12.6234	13.1822	10.7568	10.0694	13.0251	12.3459	12.0424	12.0349	12.2438	8.38277	13.3534	11.7364	10.3909	9.76924	12.0999	13.4901	12.0951	10.1023	11.6534	10.1279
Q765P7	MTSS2	Protein MTSS 2	Astrocyte	0.166237	0.779273	0.285977	-0.590914	-2.13561		0.426524	0.370057	0.606518	0.511325	0.884221		0.703886	0.152497	1	-0.187552	-0.389284		0.139883	0.854234	0.874632	-0.859407	-1.56507		10.9603	9.95198	10.7313	10.2487	8.93637	NaN	10.1497	10.4173	10.6981	7.61873	9.38813	7.38895	10.5435	9.55329	NaN	9.25293	10.7919	9.93905	8.67223	10.3915	10.8519	9.45961
Q7L266	ASRGL1	Isoaspartyl peptidase/L-asparaginase	Astrocyte	0.547992	0.261226	0.617931	-0.413871	-0.675091		0.45475	0.342228	0.623277	0.346813	0.809995		0.283946	0.546765	1	0.346885	1.12167		0.657222	0.182288	0.957876	0.146795	0.453381		12.9294	13.4302	14.4378	15.2456	14.3212	13.2677	13.4537	14.0165	14.7234	13.6633	12.592	13.1022	14.2084	12.1583	13.6527	13.4929	13.2027	14.1444	13.9151	13.9057	13.6611	12.9421
Q7Z4W1	DCXR	L-xylulose reductase	Astrocyte	0.102057	0.991157	0.223772	-1.2779	-2.33097		0.930904	0.031095	0.964536	-0.0911376	-0.0911609		0.181516	0.741085	1	0.5086	1.41841		0.639337	0.19427	0.952622	-0.170951	-0.478995		13.3368	14.0595	13.819	13.0194	8.55713	12.7508	11.7914	13.461	12.7277	11.6822	13.4838	12.9433	13.896	11.5802	11.3551	11.5016	13.6477	13.9367	12.7736	13.0865	13.3892	12.5725
Q8N6N7	ACBD7	Acyl-CoA-binding domain-containing protein 7	Astrocyte	0.0484369	1.31482	0.163973	-0.591141	-3.22399	+	0.937793	0.0278931	0.966657	-0.0174521	-0.0820466		0.76989	0.113571	1	0.110618	0.299221		0.281452	0.550596	0.932862	0.421428	1.12026		12.6512	12.4394	13.0576	13.6585	15.3332	13.2941	13.2727	12.7359	13.4644	12.8746	15.0451	13.1461	11.8222	12.1306	12.9327	13.1992	12.8747	12.6619	13.0924	13.8203	11.7952	13.7466
Q8NBF6	AVL9	Late secretory pathway protein AVL9 homolog	Astrocyte	0.223098	0.651505	0.332359	-3.31457	-1.74503		0.34197	0.466012	0.534324	0.230031	1.12638		0.429683	0.366852	1	-0.392821	-0.819897		0.52967	0.275994	0.932316	-0.200749	-0.645758		11.5682	10.5134	11.4543	10.8067	NaN	NaN	11.5597	10.1678	10.7063	10.9887	10.9493	11.2752	10.0435	10.2202	NaN	2.11386	11.6078	11.49	10.6752	9.22349	10.8926	11.2625
Q8TD22	SFXN5	Sideroflexin-5	Astrocyte	1	0	0.980411	0.321042	0		0.482473	0.316527	0.642393	0.199779	0.799451		0.879909	0.0555625	1	-0.174623	-0.155435		0.728526	0.137555	0.967631	-0.28901	-0.355307		8.82364	8.25701	7.81427	9.07633	NaN	NaN	8.91631	8.03338	8.04019	8.18225	6.47087	7.56061	8.8768	NaN	NaN	NaN	8.55576	7.26514	NaN	8.12407	8.81253	NaN
Q969T9	WBP2	WW domain-binding protein 2	Astrocyte	0.326163	0.486565	0.440775	-0.523435	-1.17096		0.976407	0.0103693	0.988646	0.00755405	0.0310822		0.550905	0.258923	1	-0.183889	-0.613645		0.351453	0.454133	0.932519	-0.306199	-0.963897		14.6886	14.6841	15.0248	14.1797	13.8491	13.8385	13.9539	14.547	15.0717	15.2537	13.7874	13.6057	14.2621	13.3878	13.1004	15.1248	14.7149	14.15	14.6173	14.4867	15.1629	14.1064
Q99798	ACO2	Aconitate hydratase, mitochondrial	Astrocyte	0.335224	0.474665	0.447808	-0.239753	-1.14515		0.631054	0.199934	0.76779	0.0879997	0.511082		0.555985	0.254937	1	0.177016	0.605719		0.587703	0.230842	0.937959	-0.192847	-0.554926		17.6605	17.2824	17.3427	17.275	15.1761	15.5382	17.3329	16.9182	16.8988	17.2452	15.111	16.2409	16.7711	16.8264	16.3194	17.1014	17.2015	16.8986	17.0278	16.8493	17.0904	16.3395
Q99962	SH3GL2	Endophilin-A1	Astrocyte	0.00485652	2.31367	0.090381	-0.55685	-7.52911		0.554618	0.256006	0.699659	-0.198905	-0.632888		0.933736	0.0297757	1	0.0330356	0.0849057		0.822268	0.0849865	0.99186	-0.0820434	-0.228885		17.9324	17.894	17.9783	17.3065	15.4587	15.1981	17.5204	17.462	17.8338	17.3839	15.9619	16.7993	17.1531	16.8197	16.5566	16.3445	17.8835	17.4156	17.0825	16.7196	17.9652	16.7214
Q9BUT1	BDH2	3-hydroxybutyrate dehydrogenase type 2	Astrocyte	0.212557	0.672524	0.323706	-0.781405	-1.57853		0.995949	0.00176293	0.997754	0.00228564	0.00533592		0.669276	0.174395	1	0.176193	0.437845		0.00853874	2.06861	0.627818	1.1057	3.05651	+	13.4202	13.2155	13.1098	14.582	14.7532	13.7264	14.4716	13.9157	13.2208	12.6379	14.5475	13.9998	12.3384	11.0386	13.6463	11.3286	12.3558	13.1666	13.7039	12.2512	12.5067	13.7565
Q9H2C0	GAN	Gigaxonin	Astrocyte	1	0	0.943627	-1.08869	0		0.787081	0.103981	0.875137	-0.385078	-0.347508		0.378883	0.421495	1	0.598883	0.920699		0.317682	0.498008	0.917285	0.601226	1.04673		6.30843	8.58613	6.7628	NaN	6.29491	NaN	NaN	7.86309	8.25599	8.25429	NaN	7.20658	NaN	NaN	7.15454	8.36957	7.8173	7.61742	8.24322	NaN	8.80929	7.22555
Q9NRW1	RAB6B	Ras-related protein Rab-6B	Astrocyte	0.636773	0.196015	0.683264	-0.218005	-0.523602		0.254773	0.593846	0.453783	-0.203637	-1.286		0.840197	0.0756188	1	-0.0732489	-0.206062		0.657898	0.181841	0.956787	0.145335	0.452419		14.5467	14.3402	14.8761	14.2618	12.7562	13.5553	14.5238	14.0996	15.0464	14.5201	13.6644	13.7037	14.3272	13.3507	13.2417	14.3727	14.2573	14.2948	14.0695	13.5428	15.0428	13.9249
Q9NUB1	ACSS1	Acetyl-coenzyme A synthetase 2-like, mitochondrial	Astrocyte	0.546685	0.262263	0.617646	-1.25385	-0.863127		0.675702	0.170245	0.802054	-0.487107	-0.461722		0.969956	0.013248	1	-0.0355793	-0.0385296		0.641383	0.192883	0.953499	-0.399303	-0.477794		9.52322	8.45534	6.99062	NaN	7.20033	NaN	7.76135	10.0531	9.83805	NaN	6.46544	8.28621	9.13745	NaN	NaN	7.251	8.93861	9.97177	6.51029	9.95753	5.71057	NaN
Q9UBC2	EPS15L1	Epidermal growth factor receptor substrate 15-like 1	Astrocyte	0.096048	1.01751	0.219802	-1.33795	-2.39799		0.228816	0.640514	0.428825	-1.27837	-1.37064		0.270495	0.567841	1	0.573056	1.1552		0.404734	0.392831	0.935272	0.349272	0.859141		12.915	12.6484	12.8499	11.9236	10.3687	6.63287	12.8542	12.5155	12.8314	12.1906	12.3307	12.2861	11.5147	12.7482	10.8342	10.452	13.0382	12.4687	12.715	12.679	12.6911	11.0018
Q9UD71	PPP1R1B	Protein phosphatase 1 regulatory subunit 1B	Astrocyte	0.871595	0.0596851	0.892834	-0.0951118	-0.175873		0.8632	0.0638886	0.924945	-0.111094	-0.181371		0.539581	0.267943	1	-0.468679	-0.631462		0.450187	0.346607	0.935119	-0.398565	-0.776827		12.0818	11.4282	13.4064	11.9972	10.6034	9.02653	10.5904	12.205	12.017	11.374	11.8396	11.1841	12.2323	11.7106	9.55788	11.9784	11.311	13.3124	9.61526	11.6209	11.8496	11.0963
Q9UHL4	DPP7	Dipeptidyl peptidase 2	Astrocyte	0.0869888	1.06054	0.212105	-1.14708	-2.50933		0.357746	0.446425	0.548412	-0.431487	-1.01253		0.419989	0.376762	1	0.523774	0.835078		0.78838	0.103264	0.981434	-0.148072	-0.273609		9.76438	9.20264	9.92101	10.0955	10.8771	11.5638	10.713	10.7423	11.0587	8.83012	11.4232	11.2461	10.5887	10.1097	9.26777	10.8085	10.9359	12.5446	10.3835	11.4991	9.94126	11.6625
Q9UIJ7	AK3	GTP:AMP phosphotransferase AK3, mitochondrial	Astrocyte	0.0172907	1.76219	0.119284	-0.435601	-4.79156		0.288716	0.539529	0.485887	-0.206868	-1.18652		0.497689	0.303042	1	-0.125562	-0.699311		0.265768	0.575497	0.922537	0.156222	1.15919		15.4774	15.3767	15.2839	15.2429	15.1155	14.322	15.4107	15.7285	14.84	15.4529	15.4969	15.1306	14.933	14.6023	14.9591	14.009	15.149	15.2509	15.4508	14.3953	14.9797	15.2438
Q9UKM9	RALY	RNA-binding protein Raly	Astrocyte	0.0670652	1.1735	0.186971	-2.06305	-2.81409		0.0896113	1.04764	0.254506	-0.865297	-2.10125		0.22478	0.648242	1	0.473086	1.27987		0.381066	0.419	0.930626	0.245424	0.904433		10.2564	11.8802	10.5891	12.3129	11.3431	11.8755	12.7173	12.0037	12.0584	12.2513	12.5027	11.9157	12.5745	10.736	9.60171	8.71229	12.4626	13.3729	12.2332	11.808	11.1228	11.286
Q9UKU0	ACSL6	Long-chain-fatty-acid--CoA ligase 6	Astrocyte	0.132044	0.879282	0.258791	-1.6196	-2.05567		0.760865	0.118692	0.857995	0.155752	0.333268		0.453144	0.343764	1	0.303476	0.775347		0.0852363	1.06938	0.79274	-0.714023	-1.86281		10.1292	8.00426	9.96212	10.1867	NaN	9.08251	9.52965	8.99984	8.80139	10.3284	8.41466	NaN	7.69639	10.3744	8.12176	8.25824	11.0844	9.93917	9.7137	10.1919	9.70816	9.39547
Q9ULV4	CORO1C	Coronin-1C	Astrocyte	0.813071	0.0898713	0.844489	-0.0838718	-0.258031		0.810721	0.0911284	0.8867	-0.0413893	-0.252479		0.805353	0.0940138	1	-0.0827557	-0.251937		0.385863	0.413567	0.929835	0.199448	0.895104		13.5523	13.4964	13.0685	13.0681	12.912	13.6498	13.1593	13.2025	13.3584	12.9214	13.5878	13.7661	12.2473	12.7997	13.6347	13.1843	13.1028	12.0688	13.8018	13.2281	13.1531	12.5252
Q9UPY6	WASF3	Wiskott-Aldrich syndrome protein family member 3	Astrocyte	0.426215	0.370372	0.520563	-0.256644	-0.918228		0.0420396	1.37634	0.173	-0.61925	-2.94832	+	0.815778	0.0884282	1	-0.0980487	-0.238157		0.657481	0.182117	0.957605	0.121536	0.453012		12.18	11.9166	12.3648	11.9826	NaN	10.0259	12.6668	12.6103	12.5039	12.379	11.765	11.406	12.1693	13.0159	10.1354	11.6618	12.6966	12.4814	10.4256	12.4054	12.6866	11.456
Q9UQM7	CAMK2A	Calcium/calmodulin-dependent protein kinase type II subunit alpha	Astrocyte	0.673338	0.171767	0.716638	-0.243912	-0.465415		0.641079	0.193089	0.775888	0.158732	0.495766		0.422197	0.374485	1	-0.363153	-0.831006		0.335594	0.474186	0.920648	-0.401028	-0.997196		19.6623	19.3893	19.8171	18.6795	16.6362	16.9341	18.7742	18.7611	18.9369	18.6855	17.013	17.9954	17.9514	18.7968	17.1119	18.7598	19.1575	18.0794	18.2057	18.1529	19.6616	17.9173
Q9Y3S1	WNK2	Serine/threonine-protein kinase WNK2	Astrocyte	0.268066	0.571758	0.387371	-0.7214	-1.51915		0.187905	0.726063	0.380735	1.14348	1.69888		0.971513	0.0125516	1	0.0211741	0.0366151		0.386197	0.413191	0.929495	-0.432176	-0.899273		11.4647	10.8866	11.8027	9.10659	NaN	NaN	9.39045	9.37146	9.97185	9.95296	8.82092	10.2552	9.36823	9.73528	9.00182	NaN	10.789	9.55052	9.93	10.0524	10.943	NaN
B9A064	IGLL5	Immunoglobulin lambda-like polypeptide 5	B Cell	0.875357	0.057815	0.89513	-0.214925	-0.170653		0.447259	0.349441	0.623223	0.344134	0.841853		0.820899	0.0857104	1	0.245165	0.231867		0.223491	0.650739	0.907517	-1.37398	-1.28367		10.0218	13.8055	13.6942	12.1007	14.131	14.6331	9.26967	14.5089	13.4397	12.3419	NaN	12.9746	13.2613	14.929	14.8934	12.5609	14.7483	13.4347	12.6437	15.6776	10.041	14.275
O14775	GNB5	Guanine nucleotide-binding protein subunit beta-5	B Cell	0.930072	0.0314833	0.938091	-0.119126	-0.095318		0.264338	0.577841	0.461945	-0.759361	-1.25681		0.222299	0.653063	1	-1.04757	-1.29363		0.716747	0.144634	0.968543	0.20832	0.370816		11.617	11.8943	11.5277	9.2394	11.4431	11.8332	11.1604	11.4207	12.4182	12.3796	11.1068	13.6253	8.72754	10.0746	11.5619	12.2099	11.5919	9.08897	12.9393	9.43023	12.4753	11.1591
O60749	SNX2	Sorting nexin-2	B Cell	0.04327	1.36381	0.157096	-1.12473	-3.3744	+	0.0523178	1.28135	0.195043	-0.606769	-2.53332		0.00986337	2.00597	1	0.703099	3.06194	+	0.202198	0.694224	0.903668	0.272018	1.33809		12.6982	12.8149	12.7491	13.5546	12.4836	11.6385	13.6589	13.2714	12.7175	13.5113	13.3545	13.0659	12.9655	12.3148	12.065	12.9331	13.6006	14.0109	13.7668	13.3991	13.2011	12.7963
P01591	JCHAIN	Immunoglobulin J chain	B Cell	0.2048	0.68867	0.318376	-1.0581	-1.61463		0.822062	0.0850954	0.893373	-0.102209	-0.236998		0.161289	0.792394	1	1.04836	1.49287		0.975605	0.010726	0.996997	0.0178205	0.0311304		13.1933	13.7477	13.4164	14.4586	15.3363	14.3833	13.1389	14.2154	13.548	16.0244	13.6309	14.5912	14.9465	14.871	13.7608	13.0773	14.9361	16.7771	13.6509	15.524	12.7459	14.2203
P01871	IGHM	Immunoglobulin heavy constant mu	B Cell	0.633926	0.197961	0.682688	-0.432855	-0.528222		0.350517	0.455291	0.540154	0.444939	1.02934		0.455473	0.341537	1	0.667602	0.771258		0.394485	0.40397	0.933245	-0.632526	-0.87853		15.0731	15.9897	13.4948	15.5058	16.3522	16.4052	14.826	16.8283	14.1368	14.242	14.5145	15.6037	16.5769	15.7846	16.104	15.1043	15.3459	17.5047	15.3907	17.06	12.8029	15.3928
P0DOY2	IGLC2	Immunoglobulin lambda constant 2	B Cell	0.856949	0.067045	0.879686	-0.112083	-0.19626		0.120818	0.917869	0.297952	0.920696	1.86739		0.666545	0.176171	1	0.422608	0.441723		0.314225	0.502759	0.922178	-0.927867	-1.04389		17.0784	18.4177	18.9297	17.1872	19.5113	18.2303	14.4886	18.4762	18.4039	16.9272	17.206	18.3286	17.5739	18.5926	19.43	18.5772	18.5087	18.2235	18.1575	19.7325	16.7861	18.4566
P17174	GOT1	Aspartate aminotransferase, cytoplasmic	B Cell	0.179757	0.745313	0.295946	-0.334844	-1.74263		0.222235	0.653188	0.42031	-0.174342	-1.39352		0.533662	0.272734	1	-0.179756	-0.640859		0.868491	0.0612347	0.994483	-0.0453232	-0.168641		18.2052	17.7347	18.2403	18.1592	17.1841	16.4215	18.4604	17.8415	18.1019	18.1858	17.2365	17.165	17.2942	17.6072	17.3398	17.2091	18.1588	17.5522	17.6228	17.4558	18.5877	17.2242
P50395	GDI2	Rab GDP dissociation inhibitor beta	B Cell	0.381807	0.418156	0.483873	-0.205094	-1.02249		0.114205	0.942314	0.287822	0.254794	1.91123		0.758752	0.1199	1	0.0509361	0.314217		0.457029	0.340056	0.929644	-0.10135	-0.764905		16.6589	16.6177	16.9007	17.3925	16.6387	16.9319	16.8904	16.6648	16.5816	16.7786	16.2556	16.4407	16.4295	16.3365	16.698	16.7326	17.1464	16.6086	16.7699	16.492	16.509	16.9006
P17858	PFKL	ATP-dependent 6-phosphofructokinase, liver type	Endothelial Cell	0.0539907	1.26768	0.175104	-0.313544	-3.08343		0.477395	0.321122	0.641408	-0.114706	-0.767589		0.978828	0.00929373	1	0.00438623	0.027097		0.905068	0.0433188	0.995772	-0.017537	-0.12144		16.9286	17.059	17.2409	17.3815	16.0731	16.4705	17.1669	16.9689	16.88	17.4359	16.8066	16.5834	17.1525	16.9486	16.1661	16.4607	17.2983	17.1779	16.7746	16.7314	17.2045	16.6327
P20591	MX1	Interferon-induced GTP-binding protein Mx1	Endothelial Cell	1	0	0.961364	0.116674	0		1	0	0.993805	-0.670255	0		0.442781	0.353811	1	1.1251	0.949012		0.903413	0.0441138	0.997835	-0.143185	-0.1319		NaN	NaN	NaN	NaN	8.68819	NaN	6.47216	NaN	NaN	7.59222	9.35844	NaN	NaN	NaN	10.3765	NaN	NaN	NaN	10.2599	7.89192	NaN	NaN
P21579	SYT1	Synaptotagmin-1	Endothelial Cell	0.859529	0.0657397	0.881261	-0.236299	-0.200646		0.596253	0.224569	0.738173	-0.27142	-0.590728		0.100305	0.998677	1	-0.934418	-1.79406		0.0267502	1.57267	0.58084	-1.40643	-2.49679	+	12.9617	11.5185	13.6425	9.42374	NaN	NaN	12.8463	12.4968	12.7967	10.4925	9.55375	11.4175	11.018	12.8489	NaN	11.9436	13.2882	11.0395	11.771	12.1917	14.2886	11.4664
P28065	PSMB9	Proteasome subunit beta type-9	Endothelial Cell	0.44059	0.355966	0.534926	0.944162	1.20651		0.848577	0.0713086	0.91624	-0.228615	-0.203637		0.901942	0.0448213	1	-0.0853435	-0.126082		0.666233	0.176374	0.956304	-0.324674	-0.442166		12.0491	11.5951	12.2286	12.2107	9.31621	NaN	12.982	10.8129	11.9043	9.47676	13.3668	NaN	13.4185	NaN	NaN	12.1512	11.6918	13.3323	10.7778	11.9896	10.4669	NaN
P28838	LAP3	Cytosol aminopeptidase	Endothelial Cell	0.396374	0.401895	0.497357	-0.136493	-0.987093		0.132464	0.877903	0.321465	-0.459857	-1.79585		0.791345	0.101634	1	0.107662	0.270535		0.884298	0.0534011	0.993543	0.0481593	0.1482		14.2794	13.5793	14.3659	14.6876	15.4358	13.9518	15.3246	14.7192	14.5088	14.127	15.8379	14.5415	14.4191	14.2109	15.6049	14.8298	14.1434	14.4413	15.9027	15.1233	13.7882	15.0757
P48681	NES	Nestin	Endothelial Cell	0.356966	0.447373	0.472491	-0.574831	-1.08595		0.045699	1.34009	0.178826	-0.523797	-2.64503		0.518166	0.285531	1	0.244019	0.665747		0.857814	0.0666069	0.994042	0.0570724	0.18249		12.2346	12.6501	11.6595	13.4459	12.8763	13.4791	13.1716	13.343	12.236	13.0633	13.7766	13.8978	13.3614	11.7004	13.3688	13.0101	12.539	13.3979	13.8444	13.9587	12.1973	13.2208
P62942	FKBP1A	Peptidyl-prolyl cis-trans isomerase FKBP1A	Endothelial Cell	0.587967	0.230647	0.644451	-0.345886	-0.604845		0.00253128	2.59666	0.0410968	-0.502765	-5.58838		0.287569	0.541258	1	0.241229	1.11285		0.262946	0.580133	0.915801	0.248996	1.16638		13.9866	13.1811	14.3259	13.6192	13.4206	13.2188	14.801	13.584	14.7601	14.3341	13.6388	13.6509	14.5436	13.0675	13.8243	13.6624	13.4057	14.7178	14.2096	14.1483	13.93	13.5749
Q16625	OCLN	Occludin	Endothelial Cell	0.0203216	1.69204	0.119572	-1.4316	-31.3166	+	1	0	0.992297	NaN	0		0.980036	0.00875812	1	-0.0207524	-0.0255507		0.748317	0.125915	0.971239	0.21549	0.327256		NaN	NaN	NaN	NaN	NaN	NaN	9.45808	10.8845	10.2743	9.34552	9.93536	10.5987	7.95997	NaN	NaN	8.69658	9.43728	10.804	9.06224	10.0825	8.05536	10.3119
Q16798	ME3	NADP-dependent malic enzyme, mitochondrial	Endothelial Cell	0.244315	0.612049	0.360118	-0.843055	-1.44458		0.676689	0.169611	0.803227	-0.416323	-0.442389		0.787856	0.103553	1	-0.238081	-0.275184		0.93775	0.027913	0.992868	0.0505565	0.0795132		13.3518	13.1187	13.3878	13.2866	7.88263	8.89393	12.9515	12.3294	12.3395	11.4094	11.5995	11.79	12.5028	12.2616	9.25337	9.73493	13.6698	11.7354	11.5025	10.2173	13.1198	10.0787
Q5U651	RASIP1	Ras-interacting protein 1	Endothelial Cell	0.693091	0.15921	0.732639	-0.508775	-0.523273		0.222702	0.652276	0.419735	-0.681286	-1.74727		0.663357	0.178253	1	0.340652	0.446258		0.680489	0.167179	0.959631	0.28029	0.42052		NaN	11.8506	NaN	12.1219	NaN	11.5978	12.7007	11.7795	11.3168	13.0016	10.8463	12.833	12.0433	10.9192	NaN	NaN	11.5798	12.4003	12.625	11.955	11.0347	13.4377
Q6DN90	IQSEC1	IQ motif and SEC7 domain-containing protein 1	Endothelial Cell	0.169738	0.770221	0.288287	-0.749893	-1.79966		0.407826	0.389525	0.59199	0.365515	0.923902		0.700285	0.154725	1	-0.202059	-0.394289		0.14593	0.835857	0.862919	-0.945851	-1.53969		13.1176	12.8577	13.659	12.1569	NaN	10.7788	12.6559	12.7696	12.9877	13.0666	10.6961	9.26249	11.7194	12.441	11.4778	11.963	13.5581	12.7482	12.4014	11.8932	13.5626	10.5841
Q6NV74	KIAA1211L	Uncharacterized protein KIAA1211-like	Endothelial Cell	0.926232	0.0332803	0.936619	-0.0666327	-0.100576		0.0292259	1.53423	0.157686	0.971183	3.32558	+	0.329796	0.481755	1	-0.790534	-1.01965		0.15672	0.804875	0.874286	-0.89091	-1.50307		13.3038	12.5005	12.8907	12.4978	NaN	11.0911	11.2347	11.6574	12.4423	11.5149	10.9429	10.5788	12.8152	11.1064	12.4677	9.3264	11.739	12.7629	11.4942	9.98598	13.8684	9.74151
Q86Y82	STX12	Syntaxin-12	Endothelial Cell	0.508712	0.293528	0.58404	0.436771	0.748088		0.0120137	1.92032	0.0984509	0.73225	3.84897	+	0.902913	0.0443542	1	0.0348614	0.124588		0.271887	0.565612	0.926731	-0.283631	-1.1438		14.6986	14.342	14.9805	14.4615	14.9921	14.387	13.513	14.0326	14.1964	14.4175	13.8126	13.4963	14.4526	13.4934	14.6309	16.0897	14.5121	14.282	13.9893	14.1362	14.7036	13.6387
Q8WWP7	GIMAP1	GTPase IMAP family member 1	Endothelial Cell	0.138805	0.857596	0.263788	-1.3321	-2.00387		0.0671768	1.17278	0.221839	-0.756019	-2.33041		0.867645	0.061658	1	0.0820961	0.170257		0.433239	0.363273	0.940226	-0.326741	-0.806865		12.8336	13.226	13.5277	13.1918	11.9491	13.7965	13.9147	14.1273	13.3927	13.2582	14.0168	14.3512	14.2573	12.5199	13.6873	11.2163	14.0744	14.0046	14.6865	14.2436	14.2623	12.8669
Q96MM6	HSPA12B	Heat shock 70 kDa protein 12B	Endothelial Cell	0.00490639	2.30924	0.0882791	-1.93601	-7.50244	+	0.495133	0.305278	0.650973	-0.371459	-0.735381		0.652551	0.185386	1	0.222718	0.461705		0.631191	0.199839	0.951149	-0.223648	-0.490772		11.9663	12.5981	12.3326	12.5082	12.2715	13.2327	13.5289	13.295	12.9774	13.2384	12.9136	11.1848	11.4516	11.826	11.6736	10.5156	13.5425	13.8552	12.8791	12.9341	13.3955	12.4029
Q9BYB0	SHANK3	SH3 and multiple ankyrin repeat domains protein 3	Endothelial Cell	0.23696	0.625325	0.349065	-0.85921	-1.47383		0.891047	0.0500996	0.940264	-0.0877852	-0.144104		0.882746	0.0541641	1	-0.10623	-0.150661		0.765127	0.116267	0.974572	-0.173155	-0.304633		15.1721	14.3918	14.1773	13.9267	9.84387	11.7886	13.5605	13.3258	13.4886	14.4296	12.236	12.7867	14.1898	13.8883	10.89	11.0809	14.2748	13.8259	13.369	12.0162	14.2133	11.5131
Q9H8L6	MMRN2	Multimerin-2	Endothelial Cell	0.355151	0.449587	0.46899	0.630524	1.09076		0.00827669	2.08214	0.089971	1.62621	4.22641	+	0.231267	0.635887	1	0.680349	1.26102		0.915936	0.0381348	0.994386	0.0441278	0.107476		12.4163	12.7952	13.2945	15.0695	15.2742	14.594	12.2624	11.9799	11.4502	12.4705	13.2156	12.3078	12.0944	14.8439	14.6796	12.5734	11.6522	12.7674	13.9386	13.3109	11.208	12.3489
Q9NS98	SEMA3G	Semaphorin-3G	Endothelial Cell	1	0	0.933916	NaN	0		1	0	0.980036	NaN	0		1	0	1	NaN	0		1	0	0.993584	NaN	0		12.9396	12.3519	14.1765	13.2286	14.0195	14.6603	NaN	NaN	NaN	NaN	NaN	NaN	13.0081	15.5351	13.6809	11.9666	NaN	NaN	NaN	NaN	NaN	NaN
Q9NYL9	TMOD3	Tropomodulin-3	Endothelial Cell	0.749936	0.124976	0.783319	0.499542	0.365248		0.849131	0.0710256	0.915829	0.11262	0.20288		0.396053	0.402247	1	0.598321	0.886723		0.601805	0.220545	0.942291	0.274378	0.537233		9.37648	9.82862	9.85705	8.53167	10.1002	8.44837	8.01538	NaN	8.70947	10.2614	10.0641	8.70032	8.38173	NaN	10.3849	10.1639	9.76206	10.4645	7.22457	10.4452	8.71845	NaN
P19823	ITIH2	Inter-alpha-trypsin inhibitor heavy chain H2	Fibroblast	0.983439	0.0072525	0.980792	0.0139337	0.0225311		0.0103909	1.98335	0.0974968	1.18305	3.99344	+	0.0231849	1.63479	1	1.72339	2.60096	+	0.355946	0.448616	0.927281	0.601103	0.954656		12.2905	12.3572	11.0685	12.3077	14.6652	13.2832	11.1885	12.1424	9.94413	10.2357	12.7127	12.6506	12.8587	12.6451	13.2921	11.6648	12.0664	13.4885	11.9649	12.8853	9.37862	10.7116
P21589	NT5E	5'-nucleotidase	Fibroblast	1	0	0.959399	-0.0142069	0		0.221305	0.655009	0.419205	0.611067	2.75984		0.394905	0.403508	1	0.754538	0.906295		0.491136	0.308798	0.930842	0.46152	0.717724		NaN	NaN	NaN	7.85422	NaN	9.75392	NaN	6.59712	7.63984	7.46457	NaN	8.92144	NaN	NaN	8.58043	4.71886	7.30288	NaN	8.59464	NaN	6.57834	8.85018
P22105	TNXB	Tenascin-X	Fibroblast	0.760724	0.118773	0.793964	-0.14177	-0.333474		0.0582862	1.23443	0.205438	-0.6313	-2.44511		0.0261545	1.58245	1	0.89365	2.53548	+	0.874968	0.0580076	0.99384	-0.0603695	-0.160256		11.6013	12.524	12.083	11.6346	13.5911	13.7854	12.3451	13.4827	13.7162	11.6956	13.4941	14.2733	14.3168	13.1411	13.6516	14.8108	13.281	14.067	14.2019	14.9375	13.275	12.3608
P30101	PDIA3	Protein disulfide-isomerase A3	Fibroblast	0.152613	0.816408	0.275533	-0.653213	-1.90675		5.65163e-05	4.24783	0	-0.726482	-12.5727	+	0.716403	0.144843	1	-0.0875355	-0.371967		0.0055421	2.25633	0.5495	-0.324892	-3.27396		14.967	15.141	15.1519	15.1762	14.7319	15.5297	15.7889	16.0052	15.7549	15.9478	15.5273	16.0325	14.4377	14.9208	15.9177	16.4315	16.0659	15.0647	16.55	16.6399	16.0053	16.171
P35580	MYH10	Myosin-10	Fibroblast	0.365473	0.437144	0.47606	-0.285329	-1.06375		0.445299	0.351348	0.621256	-0.259153	-0.828156		0.129683	0.887115	1	-0.253325	-1.62704		0.0980434	1.00858	0.818179	-0.250211	-1.77261		14.4967	14.1341	14.2861	13.4705	12.6225	12.6261	13.6778	14.054	13.9926	14.19	13.6802	13.5963	13.5445	13.319	13.1434	14.2999	14.0643	13.6618	13.9002	13.8218	14.3964	13.9841
P56705	WNT4	Protein Wnt-4	Fibroblast	1	0	0.93811	NaN	0		0.846474	0.0723863	0.915481	0.733363	0.245944		#VALUE!	NaN	1	0	NaN		1	0	0.995528	NaN	0		8.54406	6.62946	8.1044	11.7853	12.166	12.6611	10.7925	NaN	4.38922	NaN	NaN	NaN	10.4595	11.3712	12.5194	9.79698	NaN	NaN	NaN	NaN	NaN	NaN
P61158	ACTR3	Actin-related protein 3	Fibroblast	0.0827459	1.08225	0.199288	-0.600535	-2.56648		0.034491	1.46229	0.160272	-0.763384	-2.88241	+	0.152857	0.815714	1	0.447496	1.52628		0.34845	0.45786	0.932615	0.247939	0.97012		12.234	11.7239	11.499	13.0531	11.2975	11.9914	13.2724	12.5335	12.2098	12.7886	13.0232	12.5517	12.8441	11.9578	12.1679	12.3458	13.1118	13.1347	12.9502	12.521	12.0911	11.8575
Q04828	AKR1C1	Aldo-keto reductase family 1 member C1	Fibroblast	0.110755	0.955637	0.230261	-1.13664	-2.24201		0.0107392	1.96903	0.0966835	-0.778245	-3.96034	+	0.0890639	1.0503	1	0.722371	1.85011		0.0090292	2.04435	0.611667	0.989081	3.02836	+	12.7711	12.916	12.371	12.9816	12.2036	12.6898	13.5345	13.1549	12.9806	14.2495	13.6331	13.0499	13.1882	12.5812	10.1578	12.1944	13.075	13.7426	12.5279	13.3228	12.5431	12.4598
Q14767	LTBP2	Latent-transforming growth factor beta-binding protein 2	Fibroblast	1	0	0.987098	NaN	0		1	0	0.980922	NaN	0		1	0	0.989816	NaN	0		1	0	0.999692	NaN	0		0.00738735	NaN	-8.98817	1.02836	4.62386	NaN	NaN	NaN	NaN	NaN	NaN	NaN	4.1858	NaN	1.99712	2.3509	NaN	NaN	NaN	NaN	-8.31902	NaN
Q9NRN5	OLFML3	Olfactomedin-like protein 3	Fibroblast	0.0129296	1.88841	0.120627	5.3059	5.32661	+	0.000297313	3.52679	0.0106667	5.09275	11.7784	+	0.0707369	1.15035	1	1.96832	2.04892		0.0435269	1.36124	0.609829	1.89708	2.30974	+	14.3348	14.5133	15.673	16.8626	17.346	16.9457	10.4744	10.2432	10.0153	NaN	11.7468	10.8691	15.9998	17.2707	16.2793	14.6379	9.88684	10.4856	10.3201	12.2715	NaN	NaN
Q9NVA2	SEPTIN11	Septin-11	Fibroblast	0.741698	0.129773	0.77584	-0.195515	-0.361482		0.86198	0.064503	0.925318	0.024707	0.18301		0.332898	0.477689	1	-0.317034	-1.00898		0.186846	0.728516	0.88934	-0.36141	-1.38795		17.6152	17.0796	17.331	17.1953	15.7072	16.4996	17.5256	17.338	16.8458	16.8995	16.0893	16.5816	16.2321	17.2936	16.4828	16.9066	17.6499	16.1322	17.0341	16.8811	17.6183	16.9857
P01303	NPY	Pro-neuropeptide Y [Cleaved into: Neuropeptide Y	Fibromyocyte	0.379166	0.42117	0.480985	0.993577	1.02904		0.170298	0.76879	0.366911	0.795317	1.6009		0.703309	0.152854	1	-0.290648	-0.390085		0.628364	0.201789	0.951807	-0.281299	-0.494876		13.2324	13.0295	13.5598	12.9226	10.7282	10.1224	10.5243	11.8324	12.5233	12.2036	11.6451	10.0943	13.0416	12.5587	10.9286	13.29	12.4951	12.6842	11.2145	9.45079	13.2314	9.76744
P35754	GLRX	Glutaredoxin-1	Fibromyocyte	0.737146	0.132446	0.77099	-0.0920415	-0.368236		0.252678	0.597432	0.452312	-0.131656	-1.29253		0.73006	0.136642	1	0.0972931	0.353208		0.580326	0.236328	0.937974	0.148384	0.566042		11.353	11.3686	11.7767	11.9688	11.517	12.1114	11.4764	11.2108	11.6999	12.5246	11.7078	12.2658	11.2244	11.2025	12.6505	11.6069	11.8445	11.4898	12.0884	11.6298	11.3565	12.8561
Q8WWI1	LMO7	LIM domain only protein 7	Fibromyocyte	1	0	0.966306	NaN	0		1	0	1	1.94108	0		1	0	0.992698	-0.816345	0		0.237349	0.624612	0.911035	-0.779703	-1.31241		NaN	8.15702	9.49353	NaN	NaN	NaN	NaN	NaN	7.55245	6.91303	NaN	NaN	NaN	NaN	NaN	NaN	7.1961	NaN	NaN	NaN	7.27246	NaN
O75475	PSIP1	PC4 and SFRS1-interacting protein	Macrophage	1	0	0.930229	NaN	0		0.819331	0.0865404	0.891951	-0.222179	-0.249147		1	0	1	-1.96032	0		0.372482	0.428895	0.932821	-0.723582	-0.944666		12.5811	9.4597	13.385	12.8799	NaN	12.6084	13.4564	10.6486	10.9439	14.1456	NaN	NaN	12.1113	NaN	NaN	NaN	NaN	NaN	11.0619	NaN	12.4303	NaN
P00491	PNP	Purine nucleoside phosphorylase	Macrophage	0.621679	0.206434	0.671296	-0.529464	-0.548255		0.0204033	1.6903	0.131888	1.10129	3.34666	+	0.751184	0.124254	1	0.214677	0.324449		0.264117	0.578204	0.917968	-0.636362	-1.16339		12.1091	11.7584	11.456	10.8873	12.0194	11.8326	10.7277	11.2678	10.1304	10.2155	9.5505	11.5632	8.91933	11.5597	11.9845	11.1261	12.3071	10.8169	11.9901	10.5934	12.1537	10.664
P01009	SERPINA1	Alpha-1-antitrypsin	Macrophage	0.745598	0.127495	0.781165	-0.212591	-0.355713		0.685439	0.164031	0.80402	0.203719	0.429498		0.447726	0.348988	1	0.665833	0.784909		0.11465	0.940626	0.852882	-1.22576	-1.68241		14.0798	15.9552	15.6301	15.1537	17.1263	15.8285	14.0256	16.5473	15.4956	15.4394	14.6347	16.4089	15.8272	16.9345	19.3006	16.3546	16.9012	16.5278	18.141	17.6975	14.0184	16.7171
P05109	S100A8	Protein S100-A8	Macrophage	0.210268	0.677227	0.32076	-1.95411	-1.8206		0.301297	0.521005	0.501792	-1.28115	-1.18589		0.677919	0.168822	1	0.401766	0.425618		0.386695	0.412632	0.92855	0.861451	0.895706		10.8927	11.4438	8.91721	10.4966	NaN	12.0914	11.3363	10.7264	11.4232	15.3984	NaN	11.3632	9.05547	NaN	8.01512	11.7089	12.9164	11.7174	9.86967	11.8557	10.2696	12.8234
P06702	S100A9	Protein S100-A9	Macrophage	0.197684	0.704029	0.311323	-1.65243	-1.64912		0.174332	0.758623	0.370328	-1.44053	-1.58272		0.630881	0.200053	1	0.526425	0.493043		0.373286	0.427959	0.931147	1.02342	0.919738		11.0683	11.8923	9.82159	12.7003	11.8431	12.7703	11.4822	11.7516	11.9096	18.3463	11.5813	13.6679	10.915	9.88186	10.8486	12.2495	14.7413	12.6444	10.2683	12.8507	9.96845	14.8636
P19971	TYMP	Thymidine phosphorylase	Macrophage	0.978555	0.00941466	0.979711	0.0273374	0.0291779		1	0	0.984839	1.25428	0		0.322292	0.49175	1	1.14093	1.04725		0.929103	0.031936	0.992906	-0.105433	-0.0922248		NaN	NaN	NaN	NaN	10.3793	NaN	NaN	8.3721	NaN	NaN	9.12505	NaN	9.2083	7.75532	12.059	11.0665	7.14422	10.1801	12.2023	10.4531	7.83658	NaN
P21283	ATP6V1C1	V-type proton ATPase subunit C 1	Macrophage	0.625214	0.203971	0.674508	-0.31425	-0.542445		0.759228	0.119628	0.858079	0.0760868	0.323753		0.479141	0.319537	1	-0.365382	-0.730438		0.921639	0.035439	0.995017	-0.0415509	-0.100158		15.1262	14.3885	14.965	13.6042	12.3176	13.0666	14.4631	14.0856	14.4596	13.4559	13.2203	13.3272	13.5156	13.8295	11.644	13.7997	14.0618	13.9372	13.3474	12.6994	14.6095	13.0776
P23634	ATP2B4	Plasma membrane calcium-transporting ATPase 4	Macrophage	0.506628	0.295311	0.583316	-0.266016	-0.752087		0.135586	0.867785	0.328977	-0.302364	-1.77776		0.776057	0.110106	1	-0.117686	-0.29095		0.89708	0.0471688	0.99858	0.0459046	0.13172		14.1952	13.3032	14.0261	13.3103	11.897	12.5061	14.2857	13.3048	13.8582	13.612	12.8085	13.1828	12.8745	13.6687	12.8074	12.9656	13.8453	13.1608	13.5571	12.8173	14.0002	12.6273
P28799	GRN	Progranulin	Macrophage	0.194481	0.711122	0.309773	0.700362	1.6651		0.170832	0.767431	0.36703	0.551481	1.59847		0.32213	0.491968	1	0.468276	1.03265		0.723393	0.140626	0.968281	0.158871	0.361131		12.9138	13.6455	13.3435	12.4916	13.2337	12.3558	11.2093	12.328	13.0977	12.0735	13.8956	12.071	13.137	12.6146	14.371	13.6999	12.7767	12.8227	13.4948	11.9267	13.3582	11.9941
P38606	ATP6V1A	V-type proton ATPase catalytic subunit A	Macrophage	0.298394	0.52521	0.413659	-0.251575	-1.25484		0.552261	0.257855	0.698398	-0.108763	-0.636804		0.783969	0.105701	1	-0.0909645	-0.280369		0.49764	0.303085	0.932827	-0.21611	-0.696299		17.1145	16.812	17.1553	16.7996	15.1549	15.0554	16.7825	16.7215	16.8066	17.1671	15.6024	15.6643	16.8549	16.4284	15.7427	16.2978	17.0987	16.845	16.3862	16.0003	17.089	16.2818
P61026	RAB10	Ras-related protein Rab-10	Macrophage	0.881936	0.0545632	0.900164	-0.100782	-0.161538		0.959309	0.0180414	0.977094	0.00889508	0.0536268		0.41216	0.384935	1	-0.34674	-0.849633		0.735667	0.133319	0.966654	-0.101789	-0.344396		14.4759	14.3931	14.88	13.9965	13.3069	13.8791	14.3101	14.4023	14.259	13.8403	13.7323	14.3342	13.1426	14.4573	13.6912	13.9113	14.5961	12.9055	14.1223	13.9818	14.8389	13.3103
P61225	RAP2B	Ras-related protein Rap-2b	Macrophage	0.87801	0.0565006	0.895858	0.112395	0.166975		0.153779	0.813103	0.345079	-0.472036	-1.68006		0.160068	0.795695	1	-0.538321	-1.49762		0.340405	0.468004	0.923907	-0.269161	-0.986977		12.29	11.9561	12.4806	12.3223	9.6588	11.0281	12.7173	12.1851	12.1612	12.619	11.415	11.4705	11.6874	12.7208	11.4227	11.9207	12.6286	10.6676	12.0426	11.9633	12.7418	12.1116
Q00577	PURA	Transcriptional activator protein Pur-alpha	Macrophage	0.0559885	1.2519	0.179086	-0.900194	-3.03726		0.371005	0.43062	0.562555	-0.287896	-0.982429		0.544881	0.263699	1	-0.205515	-0.623098		0.140498	0.85233	0.870059	-0.4354	-1.56245		14.9492	14.6723	15.0941	14.1308	12.9194	13.22	14.695	14.5931	15.029	13.8882	14.3629	14.1452	14.7168	13.2545	13.067	14.0894	15.1905	14.8114	14.3073	14.4192	15.1525	14.5492
Q14677	CLINT1	Clathrin interactor 1	Macrophage	1	0	0.976343	-1.66417	0		0.357719	0.446458	0.548754	-1.79541	-1.18507		0.506114	0.295752	1	0.826151	0.689631		0.515096	0.288112	0.930112	0.660187	0.670728		9.60907	9.45881	8.59835	6.64642	NaN	NaN	NaN	8.4769	10.7332	10.8797	8.62528	9.46087	NaN	NaN	NaN	8.08501	10.0056	NaN	9.64866	9.74918	10.5908	NaN
Q8TDJ6	DMXL2	DmX-like protein 2	Macrophage	0.080398	1.09475	0.193853	-1.02942	-2.59968		0.683611	0.165191	0.804288	0.139627	0.432185		0.76286	0.117555	1	-0.169148	-0.308677		0.208355	0.681196	0.907112	-0.637499	-1.31895		13.9356	12.8472	13.9561	12.7786	11.1844	11.3979	13.4679	12.3337	13.4318	12.2936	10.8688	12.8663	13.4926	11.8223	11.6581	10.9574	13.6966	13.9228	12.4578	11.971	13.9674	12.361
Q92974	ARHGEF2	Rho guanine nucleotide exchange factor 2	Macrophage	0.100148	0.999358	0.219952	-0.839311	-2.35174		0.582959	0.234362	0.723815	-0.181111	-0.586595		0.810544	0.0912233	1	-0.101452	-0.245068		0.278519	0.555145	0.930744	-0.377733	-1.12742		14.5632	14.3933	14.7656	13.7286	12.4249	12.6909	13.7958	14.0492	14.5031	14.1315	13.4685	13.7051	14.2109	13.0735	13.0845	13.1478	14.2779	14.7053	14.3035	13.5872	15.1611	13.4971
Q96C19	EFHD2	EF-hand domain-containing protein D2	Macrophage	0.0406275	1.39118	0.148364	-0.402589	-3.46043		0.296114	0.528541	0.496897	-0.107923	-1.16624		0.777676	0.109201	1	0.0732234	0.288782		0.670981	0.17329	0.957459	-0.106668	-0.433889		14.7132	14.5548	14.9639	14.7544	13.6031	14.0482	14.713	14.4266	14.9003	15.221	13.6919	14.3323	14.625	14.8226	14.0142	13.8375	15.1825	14.8955	14.419	14.4125	15.2154	13.9212
Q96P47	AGAP3	Arf-GAP with GTPase, ANK repeat and PH domain-containing protein 3	Macrophage	0.337498	0.471729	0.449735	-0.495843	-1.13878		0.372741	0.428593	0.561736	0.398129	0.978554		0.982343	0.00773682	1	-0.0144979	-0.0225971		0.896475	0.0474617	0.99847	-0.0788365	-0.132499		14.2007	13.1866	13.7835	13.275	13.2741	12.925	13.254	13.0257	13.897	13.8878	11.1321	13.0595	13.0363	13.1268	11.504	12.7777	13.7133	12.9776	13.1587	12.5785	14.8421	11.1471
Q96QR8	PURB	Transcriptional activator protein Pur-beta	Macrophage	0.0734188	1.13419	0.192109	-1.34035	-2.70589		0.349346	0.456745	0.540252	0.837143	1.10628		0.562744	0.249689	1	0.370886	0.595234		0.34662	0.460146	0.930138	-0.509409	-0.973929		12.9215	13.1651	12.8492	10.8533	NaN	NaN	11.172	11.0224	12.1527	12.0934	11.7299	12.1553	12.2336	10.1865	12.4272	10.1963	12.6998	12.2502	12.9359	12.5191	13.5139	11.6473
Q9BWD1	ACAT2	Acetyl-CoA acetyltransferase, cytosolic	Macrophage	0.410668	0.386509	0.509353	1.47044	1.03163		0.928623	0.0321607	0.962812	0.0469	0.0953499		0.151406	0.819857	1	-0.732328	-1.54171		0.092154	1.03549	0.798158	-0.681926	-1.83021		12.2757	11.2595	13.0818	10.452	11.7495	10.0045	11.2276	11.3528	12.0554	10.5625	NaN	11.6407	NaN	14.2454	11.5808	11.7689	12.0858	9.94286	11.8085	11.4324	12.9627	NaN
Q9Y6R7	FCGBP	IgGFc-binding protein	Macrophage	0.293809	0.531935	0.411031	0.762945	1.26946		0.431263	0.365257	0.608766	0.591651	0.907017		0.623853	0.204918	1	-0.325579	-0.504514		0.671331	0.173063	0.95723	-0.229676	-0.434103		12.0847	12.3787	12.9556	9.34891	NaN	NaN	10.9016	11.6901	11.2065	10.6031	9.22104	9.55971	11.4847	10.4274	11.698	11.1795	11.8839	10.4735	10.3889	8.99141	12.5201	9.07092
O15400	STX7	Syntaxin-7	Microglia	0.870028	0.0604667	0.891328	0.155679	0.17805		0.239095	0.621429	0.442222	0.22413	1.33611		0.617491	0.209369	1	0.237027	0.512665		0.707794	0.150093	0.967028	-0.156376	-0.382556		12.7347	12.7712	13.947	12.9627	11.2774	11.3803	12.9096	12.3287	13.1865	12.5116	11.5978	11.1945	13.6122	11.9888	11.5997	14.148	12.8017	13.5389	12.5439	11.8415	13.1818	11.3553
O43426	SYNJ1	Synaptojanin-1	Microglia	0.0386243	1.41314	0.150016	-0.535969	-3.53054		0.640668	0.193367	0.775909	-0.138644	-0.496391		0.981614	0.00805936	1	-0.0108593	-0.0235306		0.314469	0.502423	0.918736	-0.435354	-1.04335		16.1933	15.9605	16.2783	15.3979	13.2854	13.5533	15.7099	15.598	15.7581	15.7889	14.0564	14.5891	15.5472	15.515	14.5872	14.905	16.4064	15.7794	15.3176	15.195	16.684	14.743
O75347	TBCA	Tubulin-specific chaperone A	Microglia	0.922585	0.0349938	0.934676	0.033484	0.105573		0.330055	0.481414	0.523709	0.358959	1.07853		0.884608	0.0532492	1	0.0437481	0.148249		0.452813	0.344081	0.932054	0.150152	0.772239		13.8083	13.897	14.0495	14.5493	15.3161	13.8857	14.5481	13.8279	13.9952	13.782	13.6266	13.5722	13.8606	13.5394	14.6432	13.2331	13.263	14.4162	14.4224	13.0409	13.5237	13.8097
O75380	NDUFS6	NADH dehydrogenase [ubiquinone] iron-sulfur protein 6, mitochondrial	Microglia	0.594689	0.22571	0.648475	-1.06762	-0.593382		0.746073	0.127219	0.844536	0.394449	0.34226		0.781154	0.107263	1	-0.44734	-0.28413		0.586709	0.231577	0.93709	-0.73854	-0.556419		13.1878	13.1282	13.6117	11.3905	9.02674	8.85265	12.3835	7.52874	13.2113	11.7072	11.2053	10.7949	7.64347	11.6566	10.8058	11.3423	13.3174	8.80458	12.5372	11.0595	13.5373	10.7005
O75935	DCTN3	Dynactin subunit 3	Microglia	0.550379	0.259338	0.618523	-0.477226	-0.711874		0.795896	0.0991437	0.878408	-0.152894	-0.272827		0.937858	0.0278631	1	0.037695	0.0796126		0.619559	0.207917	0.951338	-0.165843	-0.507713		12.6939	12.7143	12.9406	13.0366	10.6531	10.3937	13.0637	12.6802	11.0694	12.2652	12.5201	11.751	13.3483	13.3569	9.66718	NaN	12.5592	14.0857	11.1591	11.9098	12.3589	12.2235
O75947	ATP5PD	ATP synthase subunit d, mitochondrial	Microglia	0.358678	0.445295	0.47277	-1.19302	-1.08144		0.542525	0.26558	0.689058	0.238547	0.653102		0.420077	0.376671	1	-0.375882	-0.834917		0.266376	0.574505	0.923153	-0.407854	-1.15765		14.4995	13.6844	14.4606	12.7835	11.2151	12.4941	13.5548	13.3992	13.3184	12.0696	12.348	13.0159	10.5332	13.4754	10.9106	12.2406	13.888	11.8558	13.38	12.8081	13.5588	12.742
O95168	NDUFB4	NADH dehydrogenase [ubiquinone] 1 beta subcomplex subunit 4	Microglia	1	0	0.98195	-0.56727	0		0.0519881	1.2841	0.193503	0.61905	3.13192		0.94916	0.0226607	1	-0.0768688	-0.065232		0.595353	0.225226	0.941834	-0.628024	-0.544443		11.5541	10.8634	10.8776	10.3578	NaN	NaN	10.749	9.78394	10.6631	9.98063	9.57712	5.23366	9.50912	NaN	NaN	NaN	10.0764	10.6276	9.76898	9.05658	11.1618	4.23037
O95989	NUDT3	Diphosphoinositol polyphosphate phosphohydrolase 1	Microglia	0.251649	0.599204	0.368209	-0.504994	-1.41636		0.553599	0.256805	0.698978	-0.697629	-0.63458		0.893506	0.0489027	1	-0.090243	-0.136738		0.529995	0.275728	0.932035	0.34972	0.643985		13.0357	12.2844	12.8599	12.6727	11.7102	4.96035	12.7711	11.7279	12.2602	11.3758	12.6198	10.9544	10.6988	11.2811	11.5031	10.5432	12.0139	12.1617	11.5273	10.3433	12.6781	8.62709
P05204	HMGN2	Non-histone chromosomal protein HMG-17	Microglia	0.0111721	1.95186	0.130071	-2.33664	-5.61404	+	0.356342	0.448133	0.547467	-0.750336	-1.01577		0.374814	0.426184	1	0.59199	0.92176		0.435379	0.361133	0.938321	0.502842	0.803031		12.8406	14.5303	13.0856	12.2823	11.9889	13.0663	10.8916	13.6299	13.8198	14.51	14.2243	15.2204	10.5066	10.1909	12.2636	12.9128	14.0339	11.9722	14.5574	14.657	13.5617	12.4526
P20618	PSMB1	Proteasome subunit beta type-1	Microglia	0.0485133	1.31414	0.163413	-0.882905	-3.22192	+	0.10999	0.958648	0.283883	-0.249641	-1.94058		0.39809	0.400019	1	0.415587	0.876261		0.535093	0.27157	0.934108	0.225012	0.635909		12.2543	12.19	12.1049	12.8069	11.9759	12.2045	12.9034	12.5788	11.9955	12.6774	12.437	12.4422	11.7163	12.4417	11.6859	11.4095	13.3743	13.2817	12.0792	12.05	12.9384	10.4074
P26378	ELAVL4	ELAV-like protein 4	Microglia	0.104778	0.979731	0.226179	-1.91544	-2.84106		0.196852	0.705861	0.392612	-1.28002	-1.48825		0.791936	0.10131	1	-0.190268	-0.269749		0.67148	0.172967	0.956771	-0.280239	-0.433185		11.8848	11.4483	11.868	12.1087	9.11202	3.05273	12.3782	11.6443	12.27	11.832	10.5528	8.47739	11.283	9.08143	9.82346	NaN	12.1159	12.2343	11.5841	9.19546	12.2376	11.2285
P28072	PSMB6	Proteasome subunit beta type-6	Microglia	0.380409	0.419749	0.481478	-0.330046	-1.02595		0.662111	0.179069	0.793188	-0.0547754	-0.464056		0.898874	0.046301	1	-0.0288115	-0.129801		0.063254	1.19891	0.723652	0.246487	2.01734		15.0897	15.0038	15.3099	15.5178	14.6224	14.4463	15.286	14.9397	15.0364	15.3148	15.1186	14.623	15.6096	14.6382	13.5108	14.0323	15.1592	15.4622	14.4011	14.0887	15.1629	14.7365
P30049	ATP5F1D	ATP synthase subunit delta, mitochondrial	Microglia	0.926806	0.033011	0.936525	-0.0341229	-0.0997892		0.99148	0.00371622	0.99643	-0.00333754	-0.011223		0.832789	0.0794649	1	0.0723549	0.215772		0.625249	0.203947	0.950604	-0.162535	-0.499407		16.4841	15.9733	16.0687	16.3095	14.7429	14.5433	16.4728	15.9549	14.7417	16.3896	15.2416	15.3412	16.2895	16.6955	14.9138	15.6654	16.4029	16.1358	15.8805	15.2815	16.153	15.7798
P31948	STIP1	Stress-induced-phosphoprotein 1	Microglia	0.153305	0.814444	0.274861	-0.391247	-1.90216		0.648474	0.188107	0.779317	0.10037	0.484552		0.89034	0.0504442	1	0.0344691	0.140831		0.531091	0.274831	0.93248	-0.150457	-0.642244		15.6919	15.4682	15.6338	15.6627	13.9561	14.4838	15.3504	15.4579	14.95	15.1508	14.2634	15.1216	14.961	14.2642	15.096	15.0497	15.4061	15.2043	15.2904	15.035	15.8029	14.6972
P33316	DUT	Deoxyuridine 5'-triphosphate nucleotidohydrolase, mitochondrial	Microglia	0.13284	0.87667	0.259615	-0.652978	-2.0494		0.496641	0.303958	0.651771	-0.234656	-0.732681		0.626864	0.202827	1	0.302829	0.498908		0.525323	0.279573	0.932485	0.328749	0.651422		14.4106	14.4456	14.4564	12.5892	13.2831	12.8162	13.4644	14.4678	14.2687	13.1356	13.9299	14.1427	13.0339	13.4743	12.7156	13.6666	14.2185	13.2876	13.8252	14.1711	14.3287	12.5934
P34932	HSPA4	Heat shock 70 kDa protein 4	Microglia	0.442875	0.353719	0.536196	-0.403491	-0.881677		0.396287	0.40199	0.583993	-0.205602	-0.927388		0.978055	0.0096367	1	-0.0142538	-0.0280863		0.978362	0.00950042	0.997253	0.011272	0.0276112		13.3289	12.7915	13.2314	13.1095	11.6018	11.3239	13.0025	12.9639	12.8324	13.2352	12.2951	12.2915	12.2591	12.4711	11.7255	12.9087	13.3903	12.262	12.9663	12.3597	13.972	11.4239
P36542	ATP5F1C	ATP synthase subunit gamma, mitochondrial	Microglia	0.585688	0.232333	0.64303	-0.464659	-0.608752		0.681811	0.166336	0.803812	-0.176672	-0.434833		0.7025	0.153354	1	-0.172586	-0.391209		0.511421	0.291222	0.930954	-0.285761	-0.673783		13.7744	13.2848	13.5278	13.3584	9.85956	10.9169	13.8221	13.2195	12.286	13.0447	11.2911	12.1183	11.9053	13.8673	12.0585	11.2841	13.6772	12.1423	12.7421	12.4123	13.1143	11.9887
P37837	TALDO1	Transaldolase	Microglia	0.00952231	2.02126	0.125014	-0.61101	-5.94361	+	0.927504	0.0326842	0.964373	0.0122522	0.0956629		0.658118	0.181696	1	0.0982678	0.453733		0.156399	0.805767	0.874982	0.252059	1.49777		15.4345	15.7619	15.8976	16.0809	16.0972	16.021	15.8868	15.8335	15.681	15.6057	16.2	16.0126	15.152	15.2066	15.3897	14.6722	15.5243	16.0695	15.9379	15.3329	15.6704	15.3031
P40925	MDH1	Malate dehydrogenase, cytoplasmic	Microglia	0.641124	0.193058	0.688156	0.268342	0.516567		0.0779782	1.10803	0.235397	0.488277	2.21129		0.174581	0.758003	1	-0.691618	-1.44311		0.899191	0.0461478	0.996459	-0.0450899	-0.129001		17.1694	16.9517	17.815	17.0842	15.6948	16.281	16.8559	16.518	16.8918	15.7672	15.8199	16.2137	15.1634	16.1037	16.5276	16.0702	15.9814	14.5636	16.812	15.4345	17.3047	15.7437
P47756	CAPZB	F-actin-capping protein subunit beta	Microglia	0.761445	0.118361	0.794143	-0.0632725	-0.332419		0.385704	0.413746	0.57228	0.0736893	0.950072		0.57076	0.243546	1	0.104739	0.582888		0.780029	0.107889	0.983515	-0.0412226	-0.284717		16.4397	16.3245	16.4132	16.302	15.882	15.8625	16.1291	16.284	16.1377	16.3246	15.8502	16.0562	16.233	15.7701	16.3813	16.4676	16.3274	16.2204	16.549	16.0083	16.2801	15.9574
P48047	ATP5PO	ATP synthase subunit O, mitochondrial	Microglia	0.0892495	1.04939	0.212206	-0.477351	-2.48026		0.691879	0.15997	0.804906	0.104932	0.420065		0.890328	0.0504497	1	-0.05674	-0.140846		0.583518	0.233946	0.938809	-0.191426	-0.561223		15.5067	15.0273	15.3673	14.9334	12.9716	13.627	14.9661	14.8544	14.4952	14.7234	13.811	13.9536	14.922	14.4902	13.6524	13.434	15.1593	14.5926	14.6064	14.0496	14.8632	13.6767
P61956	SUMO2	Small ubiquitin-related modifier 2	Microglia	0.0606516	1.21716	0.184313	-1.90606	-2.93711		0.47804	0.320536	0.640603	0.538577	0.766403		0.459815	0.337417	1	0.430597	0.763672		0.694192	0.158521	0.964486	-0.225089	-0.401392		12.4776	12.1999	12.3468	11.8179	11.3954	10.6589	9.91	10.57	12.2438	10.2303	11.9341	12.7768	9.12819	10.7447	10.9955	9.24012	12.0194	10.9453	12.5853	12.1828	12.227	10.2447
P62195	PSMC5	26S proteasome regulatory subunit 8	Microglia	0.444876	0.351761	0.537087	0.222975	0.877369		0.145828	0.836159	0.337625	-0.400238	-1.72124		0.202448	0.693687	1	-0.412005	-1.34834		0.462732	0.334671	0.932137	-0.176707	-0.755052		13.2586	13.086	13.1592	12.5888	12.1228	11.6632	12.9187	13.1832	13.1693	13.336	12.8215	12.8513	13.3295	13.4983	12.2421	13.0674	13.4447	12.6583	12.5059	12.6365	13.2477	12.6174
P84090	ERH	Enhancer of rudimentary homolog	Microglia	0.0248363	1.60491	0.127761	-1.14636	-4.18692	+	0.00411546	2.38558	0.0568	-0.738912	-4.99695	+	0.136271	0.865595	1	0.284279	1.5969		0.31877	0.496523	0.916506	0.150185	1.03377		12.7745	12.9245	13.0231	13.1614	13.2042	13.5063	13.7317	14.0386	14.096	13.698	13.7418	13.7212	12.7628	12.2689	13.0782	13.1926	14.2644	13.9811	13.8846	13.7579	13.372	14.3024
Q13011	ECH1	Delta(3,5)-Delta(2,4)-dienoyl-CoA isomerase, mitochondrial	Microglia	0.0237924	1.62356	0.123072	-0.904068	-4.25529	+	0.760913	0.118665	0.857518	0.101026	0.321393		0.350895	0.454823	1	0.356866	0.970621		0.826082	0.0829768	0.993995	0.0692512	0.223884		14.3292	13.8225	14.1577	13.9309	12.525	13.2873	13.8059	13.7002	12.9235	14.3099	13.5511	13.1558	13.6239	13.2551	13.2584	11.6945	14.0542	14.3116	13.975	13.1073	13.0004	12.3289
Q15404	RSU1	Ras suppressor protein 1	Microglia	0.822335	0.0849512	0.850907	0.0757518	0.244893		0.493055	0.307104	0.652166	-0.215573	-0.73911		0.284565	0.545818	1	-0.522213	-1.12016		0.303322	0.518096	0.927245	-0.445515	-1.06862		10.5177	12.5981	11.8881	10.8345	12.3297	12.7708	12.022	12.0859	11.8213	11.1309	12.0409	13.1314	11.6733	10.8825	12.7281	12.8673	11.9568	11.4865	12.04	12.3648	12.6795	12.3681
Q15843	NEDD8	NEDD8	Microglia	0.0918444	1.03695	0.217095	-0.841537	-2.44798		0.386128	0.413269	0.572859	0.440759	0.949155		0.0370064	1.43172	1	0.712493	2.34561	+	0.498336	0.302478	0.932359	0.209417	0.695153		17.6504	15.7631	15.3124	15.9558	16.2686	15.7167	15.6003	15.1816	16.4106	14.8582	15.6774	16.2943	15.657	14.2147	15.481	15.9751	16.54	15.9131	16.2466	15.9942	16.6594	15.4625
Q8N573	OXR1	Oxidation resistance protein 1	Microglia	0.0885607	1.05276	0.211983	-0.832611	-2.48902		0.778333	0.108834	0.866341	0.163127	0.297105		0.954667	0.020148	1	0.0315191	0.0580462		0.430985	0.365538	0.942274	-0.364819	-0.810915		15.3076	15.1124	15.3827	13.6302	12.4254	12.3513	13.5943	13.96	14.5059	13.7638	13.1509	14.2559	13.7092	13.8135	12.6691	13.5504	14.9383	13.8874	14.2046	14.0423	15.6235	12.9666
Q9H3Z4	DNAJC5	DnaJ homolog subfamily C member 5	Microglia	0.748795	0.125637	0.782505	0.666943	0.416433		0.0408645	1.38865	0.172347	2.07498	4.79391	+	0.837954	0.0767796	1	0.360603	0.209908		0.819907	0.0862353	0.990201	0.290728	0.23232		13.4969	12.4117	13.0373	NaN	NaN	NaN	12.2533	10.1299	10.3378	12.1429	9.20407	9.91738	NaN	NaN	10.0328	12.2443	11.2591	NaN	10.9674	9.97576	11.9721	3.63808
Q9HB71	CACYBP	Calcyclin-binding protein	Microglia	1	0	0.971801	-1.2782	0		0.250788	0.600694	0.452492	-1.10923	-1.59973		0.575358	0.240062	1	0.440978	0.58393		0.983062	0.00741891	0.999902	0.0141753	0.0217665		6.3053	8.25293	6.96338	NaN	NaN	NaN	6.93341	8.47633	9.43955	NaN	7.50718	8.30982	6.65551	NaN	NaN	NaN	7.93371	NaN	9.26664	8.47983	8.54399	NaN
Q9UNE7	STUB1	E3 ubiquitin-protein ligase CHIP	Microglia	1	0	0.948744	NaN	0		1	0	0.999884	0.309871	0		1	0	0.994676	-0.0219485	0		1	0	1	-0.336213	0		6.7651	NaN	5.15397	5.97689	NaN	NaN	6.45523	NaN	NaN	NaN	NaN	NaN	NaN	NaN	NaN	7.81716	6.76949	NaN	NaN	NaN	NaN	NaN
Q9UQ80	PA2G4	Proliferation-associated protein 2G4	Microglia	0.0409253	1.38801	0.148439	-0.785409	-3.45038	+	0.0320263	1.49449	0.161942	-0.517152	-2.94619		0.689487	0.161474	1	0.0618754	0.40936		0.789693	0.102542	0.981699	-0.0339369	-0.271866		13.2624	14.1473	13.0372	13.8074	13.2232	14.1073	14.047	14.2329	13.9007	14.2684	14.1946	14.0439	13.0957	13.2917	14.0323	13.2803	14.3452	14.2761	14.2151	14.0052	14.1391	14.6287
Q9Y277	VDAC3	Voltage-dependent anion-selective channel protein 3	Microglia	0.248055	0.605452	0.366135	0.997215	1.43008		0.879247	0.055889	0.935259	0.153607	0.165261		0.051114	1.29146	1	-1.59963	-2.18836		0.603516	0.219311	0.942103	0.342676	0.53337		12.6895	11.4345	13.0365	9.64431	NaN	NaN	12.7334	11.0924	10.6098	11.7547	NaN	11.6628	10.4813	11.0315	11.4559	9.53339	11.1003	9.08634	9.09962	9.22695	11.6313	10.7817
Q9Y2I8	WDR37	WD repeat-containing protein 37	Microglia	0.0530772	1.27509	0.173744	-0.666013	-3.10526		0.232453	0.633666	0.43208	-0.553548	-1.35826		0.798489	0.0977313	1	-0.136164	-0.261039		0.852915	0.0690942	0.995508	0.0799872	0.188857		14.724	14.4968	14.9135	13.9717	11.2909	11.8841	14.6737	14.4256	14.5043	14.2628	13.4039	13.3319	13.7478	14.147	12.1605	12.8175	14.6833	14.3293	13.2671	13.2571	14.9037	12.6452
P01011	SERPINA3	Alpha-1-antichymotrypsin	Neuron	0.324891	0.488263	0.438738	0.783076	1.17464		0.0792056	1.10124	0.236699	1.07801	2.19888		0.404697	0.39287	1	0.581288	0.86368		0.0141108	1.85045	0.495417	-1.54955	-2.8025	+	14.9942	14.4607	14.8119	15.7599	15.938	15.445	14.2624	14.4234	14.6049	14.6385	12.5706	14.4419	17.4443	16.7241	18.5114	15.6036	15.593	17.4813	16.5681	15.5086	14.5236	15.704
P06307	CCK	Cholecystokinin	Neuron	0.443872	0.352742	0.536328	-0.280478	-0.879528		0.771591	0.112613	0.864024	0.0872345	0.30648		0.645819	0.189889	1	0.257768	0.471387		0.580399	0.236273	0.937334	-0.314904	-0.565932		15.2647	13.5014	14.9302	14.5059	11.4969	12.8468	14.4079	14.5512	14.4641	14.1385	11.9301	12.5306	14.5293	14.9095	13.4431	12.9686	14.6785	14.3414	14.2518	13.7006	14.5678	12.1443
P25311	AZGP1	Zinc-alpha-2-glycoprotein	Neuron	0.814582	0.0890654	0.846519	-0.147477	-0.255886		0.157896	0.801629	0.348468	-0.696508	-1.65957		0.708312	0.149775	1	-0.282462	-0.384982		0.9222	0.0351749	0.995031	-0.0664549	-0.099737		11.3237	11.6639	11.0558	12.1363	11.6523	12.7839	11.1382	12.0401	11.9822	13.8836	13.5832	12.1678	11.4365	13.1544	12.4482	11.3704	12.5128	12.8411	11.1781	12.4674	NaN	14.5618
P32004	L1CAM	Neural cell adhesion molecule L1	Neuron	0.270223	0.568278	0.389012	-0.203619	-1.34865		0.769303	0.113903	0.863354	-0.0753048	-0.309669		0.683184	0.165462	1	0.194035	0.418205		0.793045	0.100702	0.983491	0.107026	0.267419		15.2244	15.0117	15.4704	14.4614	13.5872	12.9733	14.5807	14.7619	15.3114	14.6565	13.7886	14.0812	14.5494	14.3653	14.3101	14.4289	15.1459	14.3892	14.5864	14.3468	15.1478	13.7096
P78539	SRPX	Sushi repeat-containing protein SRPX	Neuron	1	0	0.937642	NaN	0		0.171781	0.765026	0.367914	1.76047	3.61562		#VALUE!	NaN	1	0	NaN		1	0	0.99602	NaN	0		12.8917	9.23918	12.7895	10.0315	15.4541	14.785	NaN	NaN	NaN	NaN	13.2068	13.5114	11.58	14.9822	14.0729	13.2132	NaN	NaN	NaN	NaN	NaN	NaN
Q13509	TUBB3	Tubulin beta-3 chain	Neuron	0.00299461	2.52366	0.0256667	-0.742513	-8.89695	+	0.204966	0.688318	0.396257	-0.390707	-1.45676		0.529613	0.276041	1	-0.23396	-0.647322		0.119286	0.923411	0.847173	-0.551651	-1.65928		16.3716	16.4221	16.548	16.6013	13.9195	14.4856	16.4411	16.3332	16.3512	16.804	14.7807	15.9821	16.1925	15.9167	15.1205	15.5326	17.1711	16.6371	15.7088	16.2154	16.8712	16.1214
Q8N126	CADM3	Cell adhesion molecule 3	Neuron	0.6194	0.208029	0.670209	-0.807261	-0.552012		0.428021	0.368535	0.606216	0.479419	0.862126		0.158377	0.800307	1	-1.06031	-1.51336		0.0391092	1.40772	0.646018	-1.23256	-2.29376	+	13.3261	13.1237	13.3828	10.9156	10.1376	9.55116	11.4026	11.6943	12.495	10.8979	9.56978	11.501	8.79611	12.4252	10.4964	10.7826	13.1602	9.63628	11.5217	11.4112	13.5055	10.2352
Q8NBX0	SCCPDH	Saccharopine dehydrogenase-like oxidoreductase	Neuron	0.807718	0.0927402	0.83928	-0.605522	-0.26565		0.0731751	1.13564	0.226462	-0.576463	-2.26192		0.209799	0.678196	1	-0.871729	-1.32515		0.546174	0.262669	0.937188	0.241905	0.618505		12.078	11.5441	12.1656	11.9651	10.878	10.3448	12.7745	12.5999	11.5635	12.3664	11.8418	11.2883	5.64354	12.5929	10.9055	12.271	12.8928	9.56795	9.51066	11.8636	11.6733	11.4408
Q96SQ7	ATOH8	Protein atonal homolog 8	Neuron	0.203909	0.690565	0.316824	-1.24636	-1.61888		0.00624172	2.2047	0.0804912	1.64779	5.26301	+	0.695281	0.15784	1	0.267065	0.401261		0.320024	0.494817	0.918862	-0.68322	-1.031		13.0482	12.6025	13.1195	11.7141	9.77138	NaN	10.4544	10.6024	12.2216	10.6787	8.05963	10.912	11.7464	11.4277	8.70388	8.89025	11.1293	12.2009	11.7044	10.719	13.2293	10.0259
Q9NPJ3	ACOT13	Acyl-coenzyme A thioesterase 13	Neuron	0.752398	0.123553	0.78684	0.162085	0.345689		0.21476	0.668046	0.407692	0.345394	1.4203		0.61398	0.211846	1	0.334458	0.517845		0.903822	0.0439169	0.997141	0.0676798	0.123042		15.1509	14.7537	15.0378	14.5631	14.0119	14.3683	14.9407	14.9101	13.6562	14.8464	13.6178	13.842	14.2952	15.7919	14.1746	14.6627	15.2096	14.4993	14.3556	14.2115	14.9079	14.3221
Q9Y2B0	CNPY2	Protein canopy homolog 2	Neuron	0.125613	0.900964	0.249875	-0.866605	-2.10793		0.188222	0.72533	0.380203	-0.997398	-1.58466		0.736095	0.133066	1	0.215488	0.345691		0.467308	0.330396	0.935076	0.386724	0.748804		8.853	9.67351	10.5907	11.7512	NaN	9.55812	11.808	11.1543	11.2113	10.8264	10.4964	10.4136	10.536	9.49797	9.85779	9.89683	10.6455	11.5348	10.5261	10.5486	10.9151	NaN
O95716	RAB3D	Ras-related protein Rab-3D	Neuron	0.688881	0.161856	0.731761	-0.510206	-0.441275		0.249699	0.602584	0.451055	0.722525	1.3019		0.809772	0.091637	1	-0.138767	-0.246089		0.213594	0.67041	0.902487	-0.547259	-1.30301		12.0103	14.1444	11.3395	12.04	10.6947	12.5368	11.8351	11.1969	9.94065	12.4499	11.4501	11.5577	11.9316	11.9459	11.6763	9.65974	12.0256	10.2746	11.5185	13.4355	12.9544	10.7021
P03973	SLPI	Antileukoproteinase	Neuron	1	0	0.949223	-1.26919	0		1	0	1	-7.22545	0		0.562941	0.249537	1	1.28591	0.612088		1	0	1	3.81361	0		NaN	NaN	4.89457	3.68939	5.70594	NaN	NaN	NaN	NaN	10.9148	NaN	NaN	NaN	NaN	7.38922	NaN	10.6655	5.83756	8.65841	NaN	NaN	7.27868
P09936	UCHL1	Ubiquitin carboxyl-terminal hydrolase isozyme L1	Neuron	0.468537	0.329256	0.554365	-0.373999	-0.827698		0.925676	0.0335409	0.963485	-0.0116827	-0.0980841		0.26913	0.570038	1	-0.317144	-1.15867		0.057947	1.23697	0.691059	-0.650658	-2.06511		17.6402	17.4658	18.1329	16.5459	15.41	16.2625	17.5556	17.1462	17.8633	16.6601	15.596	16.7061	16.6427	17.7975	16.2124	16.8704	17.8999	17.0308	17.1248	16.9635	17.9108	16.6979
P51648	ALDH3A2	Aldehyde dehydrogenase family 3 member A2	Neuron	1	0	0.947425	-0.510283	0		0.901774	0.0449023	0.946488	-0.0681106	-0.134156		0.287506	0.541354	1	1.10861	1.12342		0.536566	0.270377	0.935829	0.375779	0.633585		5.91678	5.19571	6.20137	NaN	NaN	8.21847	6.97557	5.72267	6.19684	7.00352	7.69703	6.90969	NaN	6.68936	NaN	7.84208	7.7678	7.19965	NaN	NaN	6.59853	7.31743
P62258	YWHAE	14-3-3 protein epsilon	Neuron	0.491385	0.308578	0.571807	-0.290094	-0.78175		0.978727	0.00933859	0.989714	0.0067927	0.0280247		0.0439854	1.35669	1	-0.54103	-2.25015		0.0110442	1.95686	0.539412	-0.60846	-2.92666	+	16.6979	16.3363	16.9871	15.7597	15.2607	15.2282	15.87	16.3474	16.4948	15.9869	15.434	16.0961	15.3284	16.0387	15.629	16.266	16.6425	15.7811	15.9896	16.0093	16.7699	15.8881
Q13425	SNTB2	Beta-2-syntrophin	Neuron	0.00378732	2.42167	0.05775	-1.25868	-8.206	+	0.00422463	2.37421	0.0563441	-0.861585	-4.96645	+	0.656692	0.182638	1	0.131302	0.455771		0.737717	0.13211	0.966702	0.0781365	0.341611		9.90594	10.3771	10.4905	9.8539	9.89658	10.2774	10.9399	11.1904	10.8815	11.3987	10.8407	10.7197	9.80174	9.83834	9.31947	10.199	11.4652	10.8384	10.648	11.2416	10.4953	10.9865
Q6UXI9	NPNT	Nephronectin	Neuron	0.0159239	1.79795	0.113344	2.45817	4.9384	+	0.0233706	1.63133	0.13497	0.9282	3.22364	+	0.261579	0.582397	1	1.26853	1.17813		0.0422546	1.37413	0.609184	1.97284	2.2347	+	11.923	11.6767	11.8196	13.871	13.3412	13.6648	10.526	11.2886	12.0296	12.2633	11.9504	12.6691	13.9342	13.1879	13.8096	13.2352	9.98733	11.333	11.77	11.2438	9.1396	9.39287
O43813	LANCL1	Glutathione S-transferase LANCL1	Oligodendrocyte	0.71861	0.143507	0.754242	-0.08459	-0.395968		0.0291965	1.53467	0.158292	0.370979	3.02655		0.544211	0.264232	1	-0.19339	-0.624152		0.296971	0.527285	0.935706	-0.329434	-1.08332		15.9459	15.8566	16.6192	16.412	14.2503	14.801	15.8024	15.3729	15.8757	15.7394	14.1687	14.6998	15.6113	15.085	15.0184	15.5971	15.9983	15.6014	14.728	15.3224	16.2944	15.035
O75061	DNAJC6	Putative tyrosine-protein phosphatase auxilin	Oligodendrocyte	0.00154697	2.81052	0.0230769	-0.459837	-11.1476		0.759439	0.119507	0.857932	0.141153	0.323458		0.570787	0.243526	1	-0.264932	-0.582846		0.297127	0.527057	0.934737	-0.365526	-1.08296		16.4659	16.0419	16.6045	15.4148	14.281	13.5067	15.2098	15.3175	15.6047	15.3762	14.9367	15.023	15.6083	15.3796	14.4638	14.0899	16.0537	15.7483	15.0327	14.5463	16.6409	14.9124
O94811	TPPP	Tubulin polymerization-promoting protein	Oligodendrocyte	0.233513	0.63169	0.347023	-0.534971	-1.48788		0.625036	0.204095	0.764339	-0.140921	-0.520343		0.981474	0.00812138	1	-0.00813875	-0.0237101		0.442259	0.354324	0.932304	-0.229762	-0.790788		19.0139	19.2625	18.6087	18.2013	16.917	17.1421	18.2903	18.6813	18.9695	18.4132	17.5671	18.0696	17.9848	18.6473	17.6162	17.8257	19.2907	18.302	18.5027	18.1185	18.9862	17.9005
O95294	RASAL1	RasGAP-activating-like protein 1	Oligodendrocyte	0.511748	0.290944	0.587942	-0.619929	-0.963758		0.588129	0.230527	0.730521	0.518098	0.604567		0.837447	0.0770429	1	-0.170683	-0.211186		0.175308	0.756199	0.858422	-1.07308	-1.45879		10.35	8.88119	10.7397	9.00254	NaN	NaN	9.25797	9.47541	8.06813	10.0996	NaN	NaN	10.6618	8.90293	NaN	NaN	10.6385	10.1661	9.57844	NaN	10.491	NaN
O95834	EML2	Echinoderm microtubule-associated protein-like 2	Oligodendrocyte	0.937423	0.0280643	0.942435	-0.0728292	-0.0986132		0.670893	0.173346	0.796973	0.586044	0.469243		0.818058	0.0872159	1	-0.17177	-0.240353		0.626646	0.202978	0.951161	-0.403193	-0.503587		NaN	6.49496	6.0805	7.69354	NaN	5.93824	7.80428	5.93839	7.26675	3.56536	5.93425	7.09255	6.1704	6.39864	6.11578	NaN	5.50469	7.21	NaN	6.78036	5.76215	NaN
P04350	TUBB4A	Tubulin beta-4A chain	Oligodendrocyte	0.0485192	1.31409	0.162857	-1.11753	-3.22176	+	0.00599191	2.22243	0.0774182	-0.745438	-4.57183	+	0.71031	0.148552	1	0.168181	0.380381		0.725753	0.139211	0.969316	-0.149707	-0.357905		17.6169	17.1828	17.8908	17.5349	15.3854	15.2158	18.2054	17.4789	18.5102	18.0237	16.6359	16.4451	17.2516	17.2735	15.6977	16.7781	18.6434	18.0071	17.6496	17.171	17.8958	17.0837
P05166	PCCB	Propionyl-CoA carboxylase beta chain, mitochondrial	Oligodendrocyte	0.250292	0.601553	0.367477	-0.559412	-1.42151		0.039473	1.4037	0.168747	-0.397371	-2.76769		0.724914	0.139713	1	0.138025	0.360259		0.403169	0.394512	0.936984	0.289888	0.862079		15.4872	14.7366	14.6261	14.3382	13.2246	12.9147	15.5365	14.9429	14.6657	14.8337	13.9758	13.7569	14.5679	14.8688	12.8171	13.3754	14.7148	15.0463	14.5569	13.5489	14.9977	13.7218
P09417	QDPR	Dihydropteridine reductase	Oligodendrocyte	0.0479075	1.3196	0.164446	-0.936172	-3.23844	+	0.000403494	3.39416	0.00673684	-0.713329	-8.348	+	0.0994077	1.00258	1	0.481346	1.78579		0.0992016	1.00348	0.809904	0.452822	1.7659		18.7982	18.9124	18.7585	18.4029	17.8814	17.2584	19.5935	19.4515	19.696	18.9143	18.4194	18.217	18.8506	18.4176	17.0902	18.2056	19.358	19.7655	18.6047	18.5805	19.0664	18.2429
P14314	PRKCSH	Glucosidase 2 subunit beta	Oligodendrocyte	0.0107821	1.9673	0.139949	-0.827741	-5.68594	+	0.382844	0.416978	0.570498	-0.4182	-0.956289		0.876205	0.0573942	1	0.0535113	0.159141		0.457734	0.339387	0.930211	-0.2342	-0.763683		12.5095	12.7343	12.5828	12.1127	11.144	11.4989	11.8539	12.4086	12.6642	12.0011	12.7739	13.3897	12.2854	11.8806	12.0252	11.7096	12.9613	12.6456	13.2799	12.325	13.0189	11.7693
P14618	PKM	Pyruvate kinase PKM	Oligodendrocyte	0.734635	0.133928	0.766887	-0.103197	-0.371971		0.41188	0.38523	0.59531	-0.140082	-0.894828		0.574922	0.240391	1	-0.103647	-0.576515		0.297781	0.526103	0.932425	0.16886	1.08143		20.9603	20.7446	21.1234	21.4556	20.6105	19.961	21.3869	20.9133	20.9432	20.9975	20.9814	20.4736	20.1909	20.679	20.4985	20.9261	20.8855	20.3562	20.9541	20.5114	20.9287	20.4759
P20916	MAG	Myelin-associated glycoprotein	Oligodendrocyte	0.00373151	2.42812	0.0616	-2.0601	-8.24815	+	0.018672	1.72881	0.126388	-1.21347	-3.42819	+	0.259088	0.586552	1	0.792991	1.18465		0.311279	0.506851	0.929782	0.671094	1.05051		12.7896	13.7201	13.3425	12.6943	11.5519	11.7354	14.5435	14.1362	15.3665	13.8472	13.5311	11.6902	13.2054	12.2234	11.7255	10.5027	14.5338	14.3948	14.0306	12.9381	14.8119	11.5602
P25686	DNAJB2	DnaJ homolog subfamily B member 2	Oligodendrocyte	0.480169	0.318606	0.561791	0.278269	0.804072		0.895704	0.0478353	0.94284	0.0402385	0.137895		0.456118	0.340923	1	-0.340452	-0.770129		0.746836	0.126775	0.971269	-0.115602	-0.329257		15.9039	15.3205	16.1518	14.6778	13.9555	13.601	14.9547	14.9253	15.6019	15.0992	14.2047	14.5833	15.1257	15.2009	14.1228	15.3436	15.475	14.9689	14.1458	14.0903	15.7573	14.0636
P31150	GDI1	Rab GDP dissociation inhibitor alpha	Oligodendrocyte	0.88864	0.051274	0.902208	-0.064754	-0.152267		0.05168	1.28668	0.194812	0.564277	2.54339		0.437844	0.358681	1	-0.32841	-0.802545		0.384374	0.415246	0.930681	-0.293804	-0.897991		17.0589	16.7116	17.4049	17.6145	16.0377	16.1246	17.0232	16.4285	16.7599	16.019	15.6618	15.674	16.477	15.8475	15.9469	16.3755	16.9844	16.4037	16.3498	15.168	17.2489	15.6072
P51693	APLP1	Amyloid-like protein 1	Oligodendrocyte	0.0633824	1.19803	0.191819	1.69123	2.88283		0.122696	0.911168	0.301626	0.938851	1.95185		0.479191	0.319491	1	-0.462902	-0.732483		0.914692	0.0387249	0.994705	-0.0683462	-0.109401		10.5769	11.0505	11.5464	9.64134	10.5452	11.0771	NaN	8.35812	10.3504	9.62782	10.0059	10.8241	9.35387	11.3639	11.5652	12.2368	9.36488	9.44798	8.92266	10.0193	10.6184	NaN
P63218	GNG5	Guanine nucleotide-binding protein G(I)/G(S)/G(O) subunit gamma-5	Oligodendrocyte	0.483068	0.315992	0.562152	0.152229	0.798262		0.851337	0.0698987	0.918028	0.0558337	0.197335		0.827436	0.0822658	1	-0.104367	-0.222804		0.799389	0.097242	0.986773	0.0992887	0.259021		14.15	14.8224	14.0029	12.5094	13.9416	13.2392	13.3971	14.0511	14.0481	13.0735	13.6109	14.1497	13.1109	12.8009	14.6525	14.1169	13.1743	13.0099	13.9961	13.8921	14.3096	12.8485
P78559	MAP1A	Microtubule-associated protein 1A	Oligodendrocyte	0.00750067	2.1249	0.105754	-0.906484	-6.46746	+	0.898761	0.0463559	0.945677	-0.0471977	-0.133825		0.827183	0.0823982	1	0.115116	0.223135		0.512511	0.290297	0.931151	-0.293296	-0.672018		15.7503	15.4415	16.3112	15.4649	13.8409	13.4481	15.543	14.9066	15.8689	14.8917	14.2255	15.1045	15.2962	14.8342	14.1566	14.0808	16.1493	15.4664	15.4549	14.9232	16.7425	14.2956
P84095	RHOG	Rho-related GTP-binding protein RhoG	Oligodendrocyte	0.107578	0.968278	0.22657	-1.88978	-5.86134		0.800132	0.0968382	0.880369	-0.265721	-0.288476		0.0226027	1.64584	1	1.11683	2.6496	+	0.984322	0.00686292	1	0.0108496	0.0201023		6.7922	9.74815	9.71304	6.42144	NaN	NaN	6.35701	NaN	8.85377	8.51305	NaN	10.0492	NaN	7.12048	NaN	8.7654	10.4536	9.33268	8.0779	10.3328	7.6295	NaN
Q02246	CNTN2	Contactin-2	Oligodendrocyte	0.630223	0.200506	0.679328	-0.217655	-0.534251		0.27832	0.555456	0.477355	-0.497638	-1.25341		0.43222	0.364295	1	0.625591	0.812697		0.483608	0.315507	0.927651	0.447707	0.719607		12.0071	13.0544	13.445	13.0995	10.4873	NaN	13.365	12.2773	13.9774	13.1893	11.7725	11.3713	12.8116	13.2843	12.6746	11.7056	13.8889	14.0037	12.0189	11.4352	13.2482	11.5177
Q06124	PTPN11	Tyrosine-protein phosphatase non-receptor type 11	Oligodendrocyte	0.414068	0.382928	0.513725	-0.183497	-0.945704		0.156496	0.805497	0.347795	0.218172	1.66648		0.694502	0.158327	1	-0.0950892	-0.402349		0.954894	0.020045	0.992196	0.0112309	0.0575841		14.6326	14.5465	14.8256	14.2327	14.0746	13.6239	14.3334	14.261	14.2658	13.8769	13.8782	14.0116	14.3726	13.6226	14.1065	13.1569	14.074	14.0868	14.1454	13.6863	14.6545	13.5932
Q07960	ARHGAP1	Rho GTPase-activating protein 1	Oligodendrocyte	0.898152	0.0466503	0.912201	-0.0699737	-0.139145		0.685612	0.163921	0.803307	0.209059	0.429244		0.777143	0.109499	1	-0.226039	-0.289496		0.918905	0.0367296	0.995354	-0.0672117	-0.103666		11.8517	12.2342	12.7127	11.5513	10.4966	11.9166	12.3858	12.0089	11.1193	10.8652	12.2287	10.9006	10.9711	11.9486	10.8257	11.6785	12.1765	10.7123	11.0917	11.7232	12.5396	8.97364
Q13409	DYNC1I2	Cytoplasmic dynein 1 intermediate chain 2	Oligodendrocyte	0.251694	0.599126	0.3678	-0.559959	-1.41618		0.0306391	1.51372	0.16028	-0.284723	-2.98455		0.5819	0.235151	1	0.0667592	0.565884		0.785407	0.104905	0.982857	0.0272971	0.277559		13.5549	13.6307	13.7589	13.233	13.5475	13.906	13.6087	14.1793	13.7705	13.7885	13.7871	14.205	12.4102	13.3308	13.7727	13.9637	14.1559	13.5152	13.9087	14.1375	13.7276	13.6915
Q13825	AUH	Methylglutaconyl-CoA hydratase, mitochondrial	Oligodendrocyte	0.796574	0.0987739	0.828996	0.0917361	0.281577		0.0118356	1.92681	0.0996	0.649095	3.86369	+	0.524855	0.279961	1	-0.524229	-0.654952		0.805375	0.0940018	0.98474	-0.13611	-0.251113		13.9837	13.1799	13.6868	13.9043	11.121	12.5546	13.5497	12.4531	12.4188	12.9573	10.959	12.1978	13.4406	13.9741	10.9579	10.1324	13.4887	13.3853	11.7315	9.5325	13.5116	11.3496
Q16653	MOG	Myelin-oligodendrocyte glycoprotein	Oligodendrocyte	0.0281766	1.55011	0.134837	-1.59577	-3.99086	+	0.00971398	2.0126	0.0960816	-1.28577	-4.06158	+	0.786776	0.104149	1	0.262788	0.276624		0.545287	0.263375	0.937259	0.472034	0.619891		12.9287	13.8423	13.0332	13.329	11.0805	10.5545	14.7943	14.1318	14.7125	13.7338	12.4068	12.7035	13.4223	12.9697	9.74238	11.634	14.7825	14.6496	12.3742	12.3451	15.123	9.2315
Q4J6C6	PREPL	Prolyl endopeptidase-like	Oligodendrocyte	1	0	0.951147	-7.69095	0		0.509623	0.292751	0.662604	1.04935	0.970215		0.0232219	1.6341	1	-4.28807	-2.73007	+	0.566275	0.246973	0.93949	-0.447886	-0.598165		8.4157	8.28481	8.85232	NaN	NaN	NaN	8.44791	NaN	6.72141	NaN	NaN	NaN	1.3855	7.65681	NaN	NaN	9.07645	NaN	0.840881	1.31609	7.93821	NaN
Q5JSH3	WDR44	WD repeat-containing protein 44	Oligodendrocyte	1	0	0.972302	0.742373	0		0.141367	0.849651	0.33611	-1.45939	-4.42903		0.389533	0.409455	1	-0.629239	-0.909764		0.440712	0.355845	0.93311	0.484742	0.802874		8.4697	NaN	10.8478	NaN	NaN	9.33516	10.2586	9.96244	11.9777	10.426	8.63238	NaN	NaN	NaN	9.88344	NaN	10.3847	7.8866	9.14107	NaN	9.90208	NaN
Q6ZMI0	PPP1R21	Protein phosphatase 1 regulatory subunit 21	Oligodendrocyte	0.538379	0.268912	0.613379	-0.507188	-0.692562		0.310835	0.50747	0.50864	0.460758	1.21632		0.268624	0.570855	1	-0.727501	-1.1651		0.717175	0.144375	0.967186	-0.200326	-0.370227		12.446	11.9434	12.3996	11.7961	NaN	NaN	11.5782	11.7683	11.1429	12.2525	10.7497	10.5446	11.6504	9.92696	8.46866	11.174	10.6481	11.2495	10.5979	10.7533	12.2676	NaN
Q8IXJ6	SIRT2	NAD-dependent protein deacetylase sirtuin-2	Oligodendrocyte	0.0179602	1.74569	0.123971	-1.35517	-4.72504	+	0.0285844	1.54387	0.156078	-0.542441	-3.04508		0.91721	0.0375313	1	0.0845103	0.10616		0.795158	0.0995463	0.984789	0.154047	0.26462		15.2641	16.0056	15.721	14.6384	13.3844	14.5189	16.514	16.0884	15.8495	15.3409	14.077	14.9172	15.2075	14.9104	13.3153	12.726	16.527	16.786	14.9746	13.2922	16.8997	13.7204
Q8N145	LGI3	Leucine-rich repeat LGI family member 3	Oligodendrocyte	1	0	0.947788	NaN	0		1	0	0.994309	NaN	0		1	0	0.994178	NaN	0		1	0	1	NaN	0		9.56614	NaN	8.9231	14.8528	NaN	NaN	NaN	NaN	NaN	NaN	NaN	NaN	11.8184	NaN	NaN	NaN	NaN	NaN	NaN	NaN	NaN	NaN
Q8TAM6	ERMN	Ermin	Oligodendrocyte	1	0	0.955013	NaN	0		0.0859322	1.06584	0.245502	-3.97781	-3.1874		0.639544	0.19413	1	-0.257546	-0.484589		0.0561236	1.25085	0.686765	1.12548	2.15985		NaN	4.2597	8.95124	7.99144	NaN	NaN	9.70815	10.6754	12.1736	10.2868	NaN	NaN	NaN	NaN	NaN	NaN	9.63057	10.0411	NaN	8.31223	9.40592	NaN
Q8TDC3	BRSK1	Serine/threonine-protein kinase BRSK1	Oligodendrocyte	0.500772	0.30036	0.578752	0.419656	0.997579		0.646108	0.189695	0.77809	-0.441113	-0.508547		0.0488958	1.31073	1	-1.5103	-2.32031	+	0.962971	0.0163868	0.994107	0.0651164	0.0476015		8.72514	9.36082	9.86131	10.5232	NaN	NaN	11.2556	9.98592	10.1771	8.81635	17.9173	NaN	11.4613	11.2642	NaN	NaN	10.621	11.2652	8.27891	NaN	10.7535	NaN
Q92599	SEPTIN8	Septin-8	Oligodendrocyte	0.361408	0.442002	0.474264	-0.18499	-1.0743		0.255224	0.593078	0.453676	-0.311969	-1.2846		0.28376	0.547049	1	-0.166411	-1.12213		0.41994	0.376812	0.94377	-0.117024	-0.830964		17.2548	17.0298	17.1689	17.1628	15.7094	16.2619	17.6564	17.1895	16.9854	16.7868	16.993	16.8482	17.2242	17.2461	16.1409	16.7574	17.2565	17.2554	16.8421	16.7547	17.239	17.0087
Q92896	GLG1	Golgi apparatus protein 1	Oligodendrocyte	0.0464848	1.33269	0.162958	-1.17332	-3.27832	+	0.211081	0.67555	0.401756	-1.1815	-1.4338		0.696797	0.156894	1	0.440742	0.399148		0.540446	0.267248	0.935254	0.565708	0.627478		10.2029	10.301	10.0307	9.86626	6.89595	5.37209	9.11956	9.70914	11.01	10.4529	10.4206	9.0458	9.43507	8.80197	9.42832	6.98013	10.2639	10.6652	9.76456	8.64512	10.2963	9.68984
Q96PE5	OPALIN	Opalin	Oligodendrocyte	0.00751735	2.12394	0.107525	-2.70617	-6.4624	+	0.32592	0.486888	0.52145	-0.85888	-1.11868		0.859548	0.06573	1	-0.144842	-0.181146		0.970845	0.01285	0.995027	0.02425	0.0372582		12.6203	13.1723	12.6501	10.9964	8.18954	NaN	11.7682	12.681	13.8063	11.986	11.6815	11.3675	9.87385	9.46685	8.26939	9.74922	13.1532	10.9285	11.2833	12.819	14.2891	10.4395
Q9BPU6	DPYSL5	Dihydropyrimidinase-related protein 5	Oligodendrocyte	0.0691916	1.15995	0.187436	-0.5537	-2.77651		0.182878	0.73784	0.381339	-0.324329	-1.54554		0.766843	0.115294	1	-0.090221	-0.303316		0.951335	0.0216664	0.993297	-0.0162547	-0.0621331		19.4982	19.2512	19.6706	19.2953	18.1031	17.5607	19.3713	19.2282	19.5696	19.8554	18.5527	18.7479	18.9066	18.948	18.0663	18.4519	19.8211	19.0737	18.9379	18.7548	19.8152	18.7623
Q9BXM9	FSD1L	FSD1-like protein	Oligodendrocyte	0.0835176	1.07822	0.202828	-0.875862	-2.55582		0.663543	0.178131	0.792327	0.276202	0.461917		0.576758	0.239007	1	0.504839	0.573712		0.719821	0.142776	0.967307	-0.263901	-0.366022		13.1185	12.0841	12.892	11.2195	8.87001	9.44963	10.8792	11.2608	11.7238	10.9481	10.2374	10.9273	11.385	10.7744	9.94177	11.4548	12.2618	11.8775	11.5195	11.4006	13.1375	10.4391
Q9GZV7	HAPLN2	Hyaluronan and proteoglycan link protein 2	Oligodendrocyte	0.0609972	1.21469	0.18378	-1.68653	-2.93007		0.0329005	1.4828	0.157951	-1.18495	-2.92296	+	0.571885	0.242692	1	0.540315	0.581164		0.775601	0.110362	0.980635	0.232302	0.290622		13.6621	15.6318	14.2526	14.0923	12.808	10.9433	14.3413	15.5317	16.5263	15.8442	13.1924	13.064	14.2419	13.4213	12.417	13.4056	16.411	16.2134	14.1029	13.5045	16.452	13.722
Q9H008	LHPP	Phospholysine phosphohistidine inorganic pyrophosphate phosphatase	Oligodendrocyte	0.931655	0.0307449	0.937416	0.0396655	0.0931522		0.0126726	1.89713	0.104705	1.29979	3.79659	+	0.882756	0.0541595	1	0.0642772	0.150649		0.59317	0.226821	0.939245	0.223075	0.546733		15.6857	15.763	16.1921	15.5221	15.7464	15.0594	13.555	14.3889	15.3205	13.1134	14.9661	14.8261	13.6317	13.9413	15.1711	14.2259	14.2362	13.42	14.1797	14.9756	14.8298	13.2073
Q9H425	C1orf198	Uncharacterized protein C1orf198	Oligodendrocyte	1	0	0.929309	0.19125	0		0.793519	0.100443	0.876888	1.07795	0.336213		0.137269	0.862428	1	2.31908	1.71447		0.830729	0.0805404	0.993434	0.350162	0.223275		7.42822	5.89578	2.61377	5.49301	NaN	3.52777	3.14413	NaN	NaN	7.6212	NaN	NaN	NaN	7.34217	NaN	6.06757	8.82684	NaN	NaN	5.87632	3.05584	NaN
Q9H4G0	EPB41L1	Band 4.1-like protein 1	Oligodendrocyte	0.415545	0.381382	0.514412	-0.395791	-0.942325		0.791528	0.101534	0.87552	-0.157843	-0.278847		0.629317	0.20113	1	-0.25301	-0.495324		0.616653	0.209959	0.948181	-0.21047	-0.51197		15.3188	15.0145	15.4624	13.5054	12.4403	11.6452	13.7389	14.4535	14.7874	13.7816	13.7711	13.8011	13.6362	14.2821	13.0191	13.5318	14.9057	13.6242	13.8417	13.6807	15.0034	13.1715
Q9NQW6	ANLN	Anillin	Oligodendrocyte	1	0	0.970297	NaN	0		1	0	0.996835	0.997733	0		0.857051	0.0669935	1	0.205455	0.188031		0.784172	0.105589	0.982524	0.229184	0.283257		NaN	NaN	10.2523	8.28189	NaN	NaN	7.73286	6.5758	9.25453	NaN	6.33466	NaN	NaN	NaN	NaN	NaN	8.77704	NaN	NaN	6.12443	8.79596	NaN
Q9NS86	LANCL2	LanC-like protein 2	Oligodendrocyte	0.195977	0.707795	0.310668	-0.967764	-1.6576		0.919312	0.0365373	0.960367	-0.0606582	-0.11006		0.0241415	1.61724	1	-1.57873	-2.61269	+	0.0576525	1.23918	0.692289	-1.11234	-2.08211		12.5846	11.6922	12.7277	8.88462	NaN	NaN	11.3106	12.2442	12.4142	10.1628	9.93852	10.4754	9.56229	10.1195	9.17494	9.77033	12.1724	9.96873	9.83281	10.5242	13.2999	10.2354
Q9P260	RELCH	RAB11-binding protein RELCH	Oligodendrocyte	0.856174	0.067438	0.878269	-0.274273	-0.197342		0.0152755	1.816	0.113451	1.63415	5.01392	+	0.434314	0.362196	1	0.655805	0.808907		0.903938	0.0438612	0.996707	-0.0777302	-0.122893		12.0761	12.8579	12.6432	9.60721	NaN	NaN	10.2799	10.9464	10.4956	8.9259	11.3202	13.1238	12.3551	12.6948	11.1278	9.05381	11.8606	12.3493	8.83756	13.2813	11.9158	9.60785
Q9Y6K8	AK5	Adenylate kinase isoenzyme 5	Oligodendrocyte	0.19982	0.69936	0.315165	1.24392	1.63862		0.0345217	1.46191	0.160041	1.20384	3.14977	+	0.198196	0.702906	1	-0.79883	-1.36207		0.16075	0.793849	0.86738	-0.739501	-1.48743		11.5921	11.6798	11.31	10.1945	10.2038	11.3576	10.7	10.1298	9.95287	10.2385	NaN	9.09363	10.6971	9.43271	11.6096	13.0908	10.877	8.80518	10.4471	9.72525	11.4707	11.4556
O14578	CIT	Citron Rho-interacting kinase	Oligodendrocyte	0.956825	0.0191674	0.958752	-0.0361328	-0.067923		0.0685494	1.164	0.222857	1.6263	3.62019		0.742359	0.129386	1	-0.238511	-0.340348		0.255424	0.592738	0.916607	-0.652386	-1.19979		11.6887	NaN	11.2425	11.0159	NaN	NaN	10.5201	10.1991	10.057	8.4912	NaN	8.02276	10.113	9.55851	NaN	NaN	10.6811	9.06268	NaN	NaN	11.0206	NaN
O15083	ERC2	ERC protein 2	Oligodendrocyte	0.502775	0.298626	0.580761	0.460655	0.991319		0.310334	0.508171	0.50927	1.15545	1.34691		0.512161	0.290593	1	-0.682022	-0.679633		0.806445	0.0934252	0.983616	-0.21278	-0.250994		12.7679	10.4255	11.6417	NaN	NaN	NaN	10.0208	10.6205	10.7276	9.83313	NaN	NaN	10.709	10.6172	NaN	NaN	10.713	9.69182	9.08889	NaN	12.4669	8.4799
O15371	EIF3D	Eukaryotic translation initiation factor 3 subunit D	Oligodendrocyte	1	0	0.940797	-3.27847	0		0.017625	1.75387	0.12508	-1.25579	-3.48178	+	0.207369	0.683256	1	1.61571	1.35852		0.24563	0.609719	0.914057	1.15275	1.22646		10.0101	10.5348	10.2233	9.77326	12.733	12.9448	11.9966	11.8608	12.1553	11.7096	13.1508	12.8811	NaN	9.80045	NaN	NaN	11.3738	13.0789	13.5596	13.009	10.9901	10.3474
O43852	CALU	Calumenin	Oligodendrocyte	0.381501	0.418504	0.483328	-0.454216	-1.02325		0.33974	0.468853	0.532337	-1.89072	-1.05493		0.53274	0.273485	1	0.215507	0.642328		0.95251	0.0211304	0.99241	0.0200871	0.060631		11.8082	11.8706	11.9958	11.3744	1.84399	12.5108	12.0825	12.4154	12.1639	10.8338	12.666	12.5865	10.997	12.6108	11.5021	12.3536	12.1711	11.9027	12.6233	12.5834	12.2833	11.3883
O60641	SNAP91	Clathrin coat assembly protein AP180	Oligodendrocyte	0.436377	0.360138	0.53002	-0.273614	-0.895782		0.0442824	1.35377	0.176802	0.304246	2.67124		0.697973	0.156161	1	-0.147668	-0.397508		0.203161	0.692159	0.904073	-0.439208	-1.33506		16.3799	15.7432	16.165	16.1215	14.0629	14.4964	15.8618	15.3787	15.5166	15.7922	13.9971	14.597	16.4288	15.1512	14.6386	14.6154	16.045	16.2448	14.8612	14.7774	16.4038	14.9195
O75746	SLC25A12	Calcium-binding mitochondrial carrier protein Aralar1	Oligodendrocyte	0.488871	0.310805	0.569717	-0.586613	-0.786715		0.733453	0.134628	0.837261	0.120235	0.365201		0.772466	0.112121	1	-0.227633	-0.296374		0.300491	0.522169	0.929624	-0.797745	-1.07833		12.6428	11.4003	12.4278	11.5844	NaN	7.99728	12.8093	11.4384	11.4114	10.9296	9.24667	8.86275	11.4491	12.6866	9.30593	9.62445	12.9199	11.0569	10.772	10.6637	12.5661	10.232
O75899	GABBR2	Gamma-aminobutyric acid type B receptor subunit 2	Oligodendrocyte	0.9143	0.0389111	0.926993	-0.134326	-0.116935		0.0064807	2.18838	0.0809076	2.27338	12.3615	+	0.0858525	1.06625	1	-1.74477	-1.90541		0.12296	0.910236	0.848657	-1.38026	-1.68465		13.2073	12.3694	13.5286	NaN	NaN	NaN	10.6402	10.051	11.5939	9.4242	NaN	NaN	10.4172	11.1349	8.03995	10.1219	11.9953	8.82923	10.5829	8.84378	13.6931	NaN
P04216	THY1	Thy-1 membrane glycoprotein	Oligodendrocyte	0.168375	0.773722	0.287164	-1.27124	-1.80771		0.252394	0.597922	0.452674	-0.383197	-1.29342		0.369755	0.432085	1	-0.364938	-0.931907		0.10247	0.989404	0.821607	-0.692774	-1.74732		13.6349	13.5995	13.9831	13.8544	10.2996	11.7102	14.1541	13.9336	13.4524	13.4992	11.5233	12.8181	11.4153	13.3077	12.1812	12.2428	14.4258	13.048	13.8695	12.8886	14.0701	13.2642
P20340	RAB6A	Ras-related protein Rab-6A	Oligodendrocyte	0.211204	0.675298	0.321756	-0.422767	-1.58472		0.0324453	1.48885	0.159296	-0.357701	-2.93497		0.199674	0.699678	1	0.325145	1.35727		0.177069	0.751858	0.861152	0.295686	1.42148		14.8274	14.8695	15.1991	15.0387	14.6849	13.9422	15.5019	15.3497	15.4742	15.0068	14.7666	14.6088	15.169	14.6148	14.2607	14.8543	15.1493	15.6726	14.9309	14.837	15.1242	14.5265
P41594	GRM5	Metabotropic glutamate receptor 5	Oligodendrocyte	0.672367	0.172393	0.715974	0.649654	0.565472		0.258407	0.587696	0.457561	0.928654	1.39112		0.661633	0.179383	1	-0.30739	-0.45248		0.933419	0.0299233	0.994773	0.049401	0.0856708		13.1812	12.7963	12.761	10.0772	NaN	NaN	11.0294	11.1159	12.0024	10.9535	NaN	NaN	10.9399	11.9533	NaN	NaN	11.4391	10.1547	11.1617	NaN	12.2599	9.76851
P42356	PI4KA	Phosphatidylinositol 4-kinase alpha	Oligodendrocyte	0.123629	0.907879	0.248646	-0.460228	-2.12471		0.619819	0.207735	0.758658	-0.176645	-0.528411		0.473319	0.324846	1	-0.360341	-0.74036		0.241332	0.617386	0.914646	-0.666836	-1.22351		12.1531	12.0815	12.4538	12.0583	8.26498	9.18928	12.0107	11.8193	12.0332	12.2772	10.0567	9.06374	11.8761	11.5322	10.0065	10.8109	12.4317	11.5538	11.0273	11.0537	12.5575	10.7325
P45880	VDAC2	Voltage-dependent anion-selective channel protein 2	Oligodendrocyte	0.63605	0.196509	0.681524	0.128857	0.524774		0.710656	0.148341	0.818355	-0.126182	-0.392799		0.974527	0.0112059	1	-0.0128531	-0.0326027		0.637259	0.195684	0.953804	0.182321	0.481992		16.515	14.5462	16.4627	15.3594	14.882	15.4948	16.6603	15.7777	15.7719	16.1606	14.883	14.7637	15.3326	15.8099	15.0938	16.1765	15.8108	15.1381	15.1037	15.8449	15.9455	14.6742
P46459	NSF	Vesicle-fusing ATPase	Oligodendrocyte	0.733157	0.134803	0.765913	-0.192618	-0.374172		0.625897	0.203497	0.764441	-0.1615	-0.519015		0.608012	0.216088	1	-0.24286	-0.526683		0.607259	0.216626	0.941889	-0.213711	-0.525795		17.2825	16.9697	17.4769	16.7522	14.4392	14.4349	17.0517	16.6411	16.8744	16.7002	15.2551	15.8019	16.0523	16.963	15.1917	16.4555	17.2408	16.1438	16.1554	15.893	17.2668	15.6189
P49418	AMPH	Amphiphysin	Oligodendrocyte	0.0420783	1.37594	0.156031	-0.634177	-3.41234	+	0.307066	0.512769	0.505879	-0.0948477	-1.13702		0.737122	0.132461	1	0.118142	0.343559		0.716257	0.144931	0.968541	0.112248	0.37091		16.6304	16.494	16.7989	15.8903	15.2286	15.6335	16.6391	16.3317	16.8126	15.9143	15.5502	15.9969	15.6515	15.5572	15.3538	15.7542	16.7166	15.9002	16.1771	16.0594	16.9105	15.462
P55786	NPEPPS	Puromycin-sensitive aminopeptidase	Oligodendrocyte	0.306911	0.512987	0.417244	-0.290729	-1.22829		0.840593	0.0754141	0.909177	-0.0392803	-0.211844		0.94968	0.0224227	1	-0.0148267	-0.0644412		0.879147	0.0559383	0.989936	0.0318614	0.154853		15.1379	14.7675	15.3463	15.1473	14.6974	13.4327	15.2998	14.9569	14.8511	14.8382	14.5941	14.2247	14.3002	14.2371	14.6326	14.6569	15.1231	14.7726	14.6519	14.4421	15.2801	14.5196
P60468	SEC61B	Protein transport protein Sec61 subunit beta	Oligodendrocyte	0.158042	0.801228	0.279705	-1.13693	-2.20688		0.592508	0.227306	0.735385	-1.02925	-0.744678		0.745261	0.127692	1	0.204067	0.335055		0.228333	0.641432	0.91241	0.747143	1.28329		8.59734	11.8463	NaN	NaN	NaN	9.3966	NaN	11.4934	10.4181	12.042	10.5566	11.808	8.54441	NaN	10.133	10.7669	10.6907	10.027	10.9446	11.2199	10.6783	8.57947
P60880	SNAP25	Synaptosomal-associated protein 25	Oligodendrocyte	0.159529	0.797159	0.279994	-0.593483	-1.8619		0.106404	0.973042	0.278103	-0.614345	-1.96647		0.758078	0.120286	1	0.135423	0.315127		0.541059	0.266755	0.935544	-0.256907	-0.626514		17.4681	17.0133	17.5362	17.3653	14.0897	14.5884	17.7842	17.0115	17.5139	17.5874	15.7528	16.0975	17.4231	17.4564	15.5764	16.5708	17.9126	17.7734	17.088	16.6266	17.9199	16.3975
Q0VGL1	LAMTOR4	Ragulator complex protein LAMTOR4	Oligodendrocyte	0.42206	0.374626	0.519969	-0.885532	-0.927545		0.0900205	1.04566	0.253669	-0.796136	-2.09766		0.0336421	1.47312	1	0.799289	2.39798	+	0.912669	0.0396866	0.995172	-0.0300289	-0.111671		10.2779	9.83242	11.5197	10.3197	9.67224	8.98802	11.9162	10.9478	11.0529	10.0234	10.9972	10.4492	12.1941	10.6269	8.4524	12.0929	11.6048	12.9317	11.2024	11.1696	10.8939	10.3765
Q13442	PDAP1	28 kDa heat- and acid-stable phosphoprotein	Oligodendrocyte	0.172896	0.762214	0.291767	0.382999	1.78127		0.787088	0.103977	0.874671	0.067392	0.284978		0.980299	0.00864149	1	0.00577168	0.0252138		0.0385374	1.41412	0.65366	-0.661915	-2.28348	+	13.0158	13.5677	13.1436	11.8551	12.9282	12.9026	12.9922	13.7419	11.9726	11.9481	12.9092	13.4446	13.7641	13.4749	13.5948	14.708	13.6663	13.2313	13.4261	13.6862	13.0377	13.5582
Q14008	CKAP5	Cytoskeleton-associated protein 5	Oligodendrocyte	0.346204	0.460668	0.459977	-0.644998	-1.22194		0.151532	0.819494	0.342568	0.719924	1.91397		0.0904622	1.04353	1	-0.902255	-1.85573		0.0282937	1.54831	0.581674	-0.835691	-2.49266	+	10.1624	9.52528	10.0106	10.289	7.92202	NaN	9.92649	9.05085	9.67996	8.45028	NaN	8.70311	NaN	8.04988	7.39247	8.18459	10.8204	8.31161	9.08098	8.16935	10.4476	9.78899
Q15365	PCBP1	Poly(rC)-binding protein 1	Oligodendrocyte	0.778638	0.108664	0.81305	0.0450797	0.307407		0.828987	0.0814522	0.899069	0.0358826	0.227579		0.529728	0.275947	1	0.114439	0.647138		0.91432	0.0389018	0.994866	-0.0165817	-0.109551		14.6477	15.0814	15.048	15.345	15.4125	14.894	15.2386	15.2267	14.543	15.0883	15.1687	14.9481	14.6485	15.1521	15.2119	15.8342	14.9651	14.93	15.2731	15.4982	14.9502	15.0316
Q5T848	GPR158	Probable G-protein coupled receptor 158	Oligodendrocyte	0.904456	0.0436127	0.915318	0.194598	0.135741		0.530614	0.275221	0.678463	-0.451138	-0.706855		0.956213	0.0194455	1	0.0443626	0.056299		0.407261	0.390127	0.935949	0.575021	0.858833		11.5091	11.8641	10.8123	10.9175	NaN	NaN	11.6488	10.6583	12.4804	12.1201	NaN	9.74232	9.02532	10.5139	13.4426	2.63522	11.5432	9.7675	11.0872	NaN	12.3588	NaN
Q7Z406	MYH14	Myosin-14	Oligodendrocyte	0.81577	0.0884321	0.846196	-0.0440345	-0.254198		0.963637	0.0160864	0.979401	0.0154864	0.0479173		0.878341	0.0563369	1	0.0509299	0.156371		0.79238	0.101066	0.983726	0.0737992	0.268302		14.9217	14.9438	15.2292	13.4412	14.0091	13.909	13.7276	14.6934	14.6446	14.2311	14.6906	14.3738	14.3944	14.0859	14.0468	14.7793	14.8367	14.2518	13.991	14.4031	14.5087	14.5485
Q86UR5	RIMS1	Regulating synaptic membrane exocytosis protein 1	Oligodendrocyte	0.16831	0.773889	0.28757	-0.964573	-1.8081		0.426993	0.369579	0.606908	0.341573	0.916492		0.37274	0.428594	1	-0.379294	-0.929174		0.438395	0.358135	0.935061	-0.306935	-0.801555		13.2824	13.0371	13.0221	11.9795	NaN	NaN	12.0311	12.4396	13.046	12.4381	NaN	11.6627	12.5661	12.1619	9.54128	10.877	12.8048	12.297	11.9873	11.9155	13.7038	12.8315
Q86WG3	ATCAY	Caytaxin	Oligodendrocyte	0.649517	0.18741	0.695028	-0.230568	-0.503086		0.679698	0.167684	0.803406	-0.192503	-0.437947		0.691503	0.160206	1	-0.183005	-0.406539		0.195802	0.708182	0.894425	-0.61118	-1.35847		15.5824	15.0476	15.1481	13.7185	11.3759	11.6614	14.4443	14.2402	15.0665	14.482	12.0574	13.3983	14.5051	15.0705	12.7403	14.2671	15.2878	14.8247	13.9295	13.4633	15.2006	13.5621
Q8NC51	SERBP1	Plasminogen activator inhibitor 1 RNA-binding protein	Oligodendrocyte	0.228964	0.640232	0.343216	-0.551639	-1.50677		0.50285	0.298561	0.656421	0.373116	0.721623		0.351301	0.454321	1	0.525641	0.969773		0.482232	0.316744	0.931225	-0.355406	-0.721913		15.0288	15.4289	15.2603	14.6647	13.7841	14.0128	13.0708	14.386	14.6755	13.7025	14.9474	15.1587	14.5934	13.6582	14.3749	15.9851	14.8098	14.9009	15.4396	15.6678	15.5689	13.768
Q8TC26	TMEM163	Transmembrane protein 163	Oligodendrocyte	0.442861	0.353733	0.536642	0.774201	0.881707		0.0602143	1.2203	0.209845	1.13458	2.4187		0.0456999	1.34008	1	-1.5024	-2.25237	+	0.051643	1.28699	0.661831	-1.18632	-2.14267		13.6917	13.0765	13.6117	12.6754	11.3437	14.7609	12.9057	11.6402	13.1054	13.1345	9.73811	11.8285	12.4987	12.2611	12.6273	12.6804	13.384	12.7476	10.9606	9.87847	14.1249	14.0307
Q92558	WASF1	Wiskott-Aldrich syndrome protein family member 1	Oligodendrocyte	0.531302	0.274659	0.608485	-0.652431	-0.705582		0.384353	0.41527	0.57089	0.497425	0.953005		0.949948	0.0223002	1	-0.0466411	-0.0640976		0.775906	0.110191	0.980314	-0.172154	-0.290216		13.0255	12.1525	13.1686	12.634	13.0661	9.54501	12.9815	12.2964	12.8519	11.9919	10.1507	10.3346	12.2563	12.5594	8.92603	11.222	13.1852	12.811	11.8784	9.69884	13.0377	10.9718
Q92752	TNR	Tenascin-R	Oligodendrocyte	0.200208	0.698518	0.314747	-0.654997	-1.63673		0.342009	0.465962	0.533815	-0.191825	-1.04949		0.973188	0.0118032	1	-0.0163779	-0.0343176		0.557455	0.25379	0.933873	-0.250935	-0.600986		17.0392	16.9399	16.8638	17.0242	14.7365	14.6954	16.8943	16.7556	16.9284	17.0156	15.1746	15.6813	17.1609	15.7982	15.3217	15.6708	17.0641	17.4568	16.2492	15.8013	16.9958	15.7234
Q92777	SYN2	Synapsin-2	Oligodendrocyte	0.088245	1.05431	0.21244	-0.275497	-2.49306		0.66747	0.175568	0.796209	-0.16024	-0.456062		0.670942	0.173315	1	-0.246903	-0.435482		0.456318	0.340733	0.932818	-0.387877	-0.766139		16.9137	15.9594	16.8028	16.4348	13.0012	13.3833	16.6226	15.6481	16.1805	16.2291	13.7578	15.0186	16.4472	16.3355	14.6384	14.3452	16.4908	16.6293	15.2072	14.541	16.7723	14.9494
Q9BXS0	COL25A1	Collagen alpha-1(XXV) chain	Oligodendrocyte	#VALUE!	NaN	1	0	NaN		1	0	0.998357	NaN	0		#VALUE!	NaN	1	0	NaN		#VALUE!	NaN	1	0	NaN		NaN	7.13149	11.8496	6.26517	NaN	NaN	NaN	NaN	NaN	NaN	NaN	NaN	NaN	NaN	NaN	NaN	NaN	NaN	NaN	NaN	NaN	NaN
Q9H4F8	SMOC1	SPARC-related modular calcium-binding protein 1	Oligodendrocyte	0.0188774	1.72406	0.122712	4.80502	4.63895	+	0.000117854	3.92866	0	5.61837	14.9099	+	0.546853	0.262129	1	-0.589186	-0.623595		0.441394	0.355174	0.93357	-0.653122	-0.798654		16.2466	16.7529	17.0409	17.9315	17.8647	18.1216	NaN	10.3123	12.5069	12.7669	12.401	11.6325	17.2074	14.5813	17.6361	17.7468	10.0396	12.4655	12.6116	12.8348	12.4794	NaN
Q9HCJ6	VAT1L	Synaptic vesicle membrane protein VAT-1 homolog-like	Oligodendrocyte	0.528958	0.276579	0.604257	0.215305	0.709924		0.111315	0.953447	0.285982	1.44449	2.23657		0.545005	0.263599	1	-0.327589	-0.622902		0.123934	0.906808	0.846065	-0.779434	-1.63685		15.3356	15.1492	15.9263	13.0965	NaN	NaN	12.4713	13.1389	14.8838	13.2356	12.2579	13.502	14.0079	13.4419	14.726	13.4858	14.0728	12.5173	14.2615	13.9488	13.8018	15.8859
Q9NQ79	CRTAC1	Cartilage acidic protein 1	Oligodendrocyte	0.0100654	1.99717	0.133846	1.72841	5.82735	+	0.00625142	2.20402	0.0797913	1.54611	4.52547	+	0.156923	0.804313	1	0.474586	1.50998		0.0686971	1.16306	0.731075	0.502154	1.97202		15.0322	15.3487	15.6193	16.2799	17.3756	16.3664	14.5673	14.3902	14.5167	13.6813	15.0531	14.537	16.445	16.2107	16.4659	15.5122	14.142	15.239	14.3854	13.9537	13.8717	14.0348
Q9P1U1	ACTR3B	Actin-related protein 3B	Oligodendrocyte	0.248704	0.604318	0.365987	0.441578	1.42758		0.0453655	1.34327	0.179816	0.536429	2.65112		0.18174	0.740551	1	-0.469809	-1.41763		0.046953	1.32834	0.631556	-0.479621	-2.17849		15.3793	15.5234	15.4654	15.6936	14.8361	15.3426	14.8534	15.0227	14.6011	14.6437	15.2166	14.6845	15.4333	15.815	15.4052	14.4999	15.7268	15.1211	14.2598	14.2795	15.4878	15.3075
Q9UBQ0	VPS29	Vacuolar protein sorting-associated protein 29	Oligodendrocyte	0.157707	0.802148	0.279207	-0.928026	-1.87349		0.0838929	1.07627	0.243984	-0.74082	-2.15331		0.820226	0.0860662	1	0.0735539	0.232291		0.251561	0.599356	0.912776	0.326673	1.196		13.0104	12.5821	12.8502	12.2797	11.3625	10.8249	13.6388	13.2082	12.1368	13.1554	13.19	12.0256	11.6457	12.832	10.5792	11.7883	13.5817	12.8625	12.1992	11.914	12.8098	12.1142
Q9UGV2	NDRG3	Protein NDRG3	Oligodendrocyte	0.777527	0.109285	0.81201	-0.379577	-0.309017		0.0464241	1.33326	0.18009	-1.87713	-3.28005	+	0.868499	0.0612304	1	0.239599	0.169475		0.214161	0.669261	0.901152	1.87004	1.3184		8.70841	7.15274	9.26823	6.83854	NaN	NaN	9.44349	9.33204	10.5208	10.1801	NaN	NaN	7.08203	8.51861	5.34162	10.4941	8.86291	8.0557	8.2055	7.83057	9.35014	5.20473
Q9UL25	RAB21	Ras-related protein Rab-21	Oligodendrocyte	0.966783	0.014671	0.967521	0.0249038	0.0452073		0.663388	0.178233	0.793026	0.148633	0.462148		0.756172	0.121379	1	-0.100928	-0.317701		0.905976	0.0428834	0.996245	-0.0311809	-0.120273		15.2877	15.1393	15.0958	14.3674	13.7907	13.5101	13.9741	14.5348	14.691	14.4013	14.4487	14.2493	14.6711	13.0015	14.7607	14.9201	14.4786	14.55	14.3067	13.9185	15.1791	13.4462
Q9Y2J0	RPH3A	Rabphilin-3A	Oligodendrocyte	0.0359603	1.44418	0.147588	-0.739775	-3.63131	+	0.800772	0.0964912	0.879617	-0.09676	-0.26612		0.214356	0.668864	1	-0.74262	-1.31111		0.0839811	1.07582	0.788121	-0.966532	-1.86029		15.6095	15.7839	14.9127	15.139	12.6543	12.3064	14.6541	15.3669	14.5309	15.4198	13.1327	13.8818	14.8031	14.22	13.0113	13.8929	15.4208	14.6609	14.3522	14.4526	16.5027	14.1258
O14910	LIN7A	Protein lin-7 homolog A	Pericyte	0.0574583	1.24065	0.180145	-0.49525	-3.00459		0.0786573	1.10426	0.236135	0.648344	2.2044		0.823837	0.0841586	1	-0.157085	-0.227537		0.212509	0.672622	0.903755	-0.79865	-1.30629		14.891	14.9904	15.0426	14.0229	11.1733	12.7574	13.5545	13.9461	14.014	13.0246	11.271	13.1773	14.0902	13.7896	12.9799	12.3839	14.869	13.8839	13.3362	13.1354	14.7898	12.2787
P07305	H1-0	Histone H1.0	Pericyte	0.050953	1.29283	0.171907	-0.608779	-3.15792		0.0179687	1.74548	0.127801	-0.787748	-3.4638	+	0.84631	0.0724705	1	0.0643902	0.198065		0.132199	0.878773	0.867543	0.46782	1.59873		17.5282	18.3455	17.5067	17.6126	17.6532	18.6362	17.9461	18.7531	18.0611	19.3868	18.7877	19.0741	17.057	17.3293	18.2795	17.958	18.2151	17.6774	18.8753	18.2911	17.7981	18.4889
P15144	ANPEP	Aminopeptidase N	Pericyte	0.7936	0.100398	0.825598	-0.126491	-0.285842		0.630724	0.200161	0.768016	-0.205256	-0.519674		0.988745	0.00491563	1	-0.00799918	-0.014403		0.95357	0.0206474	0.992986	0.0259498	0.0592761		14.1838	13.1838	14.0323	11.8769	12.4557	NaN	13.9219	13.6092	13.0784	13.2956	12.8537	13.3576	13.0247	13.3231	12.9484	13.4729	13.8174	12.8322	13.9233	12.7021	14.2944	12.2903
P19634	SLC9A1	Sodium/hydrogen exchanger 1	Pericyte	1	0	0.931604	-1.47307	0		0.0895206	1.04808	0.255016	-1.26069	-2.47683		0.780079	0.107861	1	0.186164	0.288797		0.917153	0.0375581	0.99518	0.0399069	0.106978		6.57131	7.38526	7.88508	7.08244	NaN	8.18952	9.09686	8.06489	9.48857	NaN	8.72786	8.42362	8.52506	NaN	NaN	NaN	9.99813	10.0439	8.43862	7.14583	8.99621	NaN
P21397	MAOA	Amine oxidase [flavin-containing] A	Pericyte	0.288239	0.540248	0.404179	-1.27711	-1.43302		0.143233	0.843957	0.336941	-2.52113	-1.73518		0.648959	0.187783	1	0.198172	0.466866		0.272451	0.564712	0.927017	0.301038	1.1424		12.0618	11.7268	12.1014	12.4051	2.38664	11.1663	13.3762	13.1751	12.6092	13.0403	12.1218	12.6522	11.3393	11.1725	NaN	11.6165	13.2306	13.5916	12.9454	11.1375	11.9627	11.8798
P50416	CPT1A	Carnitine O-palmitoyltransferase 1, liver isoform	Pericyte	0.0388989	1.41006	0.148797	-1.77757	-3.52066	+	0.0225451	1.64695	0.136807	-1.55303	-3.61058	+	0.459172	0.338025	1	0.330528	0.764793		0.825991	0.0830248	0.994501	0.0909599	0.224003		10.8289	10.7807	10.1676	10.9795	NaN	9.67488	11.5418	11.3674	11.6026	13.1823	11.2397	12.5025	10.2492	11.5352	8.77353	10.9143	12.4216	12.6785	11.7826	11.6998	11.9823	10.9395
Q04760	GLO1	Lactoylglutathione lyase	Pericyte	0.4389	0.357635	0.532885	-0.673849	-0.890284		0.857552	0.0667394	0.9242	-0.100176	-0.188963		0.618241	0.208842	1	-0.577741	-0.51156		0.712626	0.147139	0.968367	-0.366326	-0.3759		9.81644	8.93319	9.37608	9.8768	8.06175	7.91856	10.9654	10.52	8.4133	8.03606	8.63534	8.01375	6.7195	8.59924	8.15554	9.37392	8.97049	10.1112	8.24149	8.22042	9.62465	13.7638
Q13228	SELENBP1	Methanethiol oxidase	Pericyte	0.14507	0.838421	0.2706	-0.304765	-1.95846		0.848589	0.0713027	0.915717	-0.0443095	-0.201041		0.558037	0.253337	1	0.199623	0.602528		0.114594	0.940838	0.855652	0.451191	1.68269		14.9917	14.6325	14.8838	15.6799	16.0387	16.0601	15.7541	15.2215	14.9559	15.1082	15.8821	15.6307	14.6957	14.1419	15.1759	15.4628	14.6703	14.8676	15.4467	15.7108	14.2308	15.1933
Q13884	SNTB1	Beta-1-syntrophin	Pericyte	0.0949602	1.02246	0.21906	-0.94198	-2.41067		0.0027336	2.56327	0.0455152	-1.32827	-5.49149	+	0.2183	0.660945	1	0.482821	1.29915		0.190158	0.720885	0.892641	0.436973	1.37692		12.5309	12.0007	12.8086	13.1279	12.4278	13.6234	14.1492	13.7754	13.5718	14.2705	14.5108	14.2112	13.3898	12.5956	12.5145	14.2414	14.0852	14.2524	13.981	14.1907	12.8172	14.5538
Q16610	ECM1	Extracellular matrix protein 1	Pericyte	0.586183	0.231967	0.643402	-3.5612	-0.760241		1	0	0.994813	-4.99398	0		0.881358	0.0548476	1	-0.279055	-0.153543		0.435915	0.360598	0.937589	2.30542	0.826252		NaN	9.00648	NaN	NaN	8.65077	NaN	NaN	NaN	9.33805	NaN	13.6448	NaN	NaN	0.704522	9.69254	NaN	8.97587	8.95003	8.56944	9.13236	8.56437	14.6421
Q8WZ42	TTN	Titin	Pericyte	1	0	0.964327	0.725323	0		1	0	1	-1.96194	0		0.944896	0.0246162	1	0.0909355	0.0716358		0.906638	0.0425662	0.995852	0.0981246	0.120288		NaN	NaN	7.00583	NaN	NaN	NaN	10.6435	8.25312	8.96777	8.86639	NaN	9.28855	9.1186	NaN	NaN	NaN	8.39327	NaN	10.0001	NaN	9.58883	11.2431
Q9BZL4	PPP1R12C	Protein phosphatase 1 regulatory subunit 12C	Smooth Muscle Cell	0.484783	0.314452	0.56491	-0.576631	-0.794836		0.0944393	1.02485	0.258986	-0.649603	-2.18289		0.700275	0.154732	1	-0.206742	-0.394304		0.941384	0.0262331	0.992371	-0.0344447	-0.0748614		9.84554	11.4892	10.8757	11.8785	NaN	11.2584	11.5765	12.2951	11.2006	11.9053	13.1602	11.6177	12.0064	9.8491	9.86876	13.117	11.3762	11.9256	11.4317	12.4143	12.0112	10.174
P00558	PGK1	Phosphoglycerate kinase 1	T Cell	0.243001	0.614393	0.356368	-0.444191	-1.44974		0.917686	0.0373061	0.960457	0.0178938	0.108677		0.912842	0.0396042	1	-0.0271958	-0.111784		0.975371	0.01083	0.997257	-0.00587947	-0.0314287		17.3521	17.296	17.5619	17.2301	16.3731	16.4868	17.3739	17.2498	17.2276	16.6611	16.6407	17.0396	16.0458	16.6193	16.8859	16.7154	17.2557	16.4287	17.5182	16.8406	17.2839	16.5348
P13861	PRKAR2A	cAMP-dependent protein kinase type II-alpha regulatory subunit	T Cell	0.127239	0.895379	0.254313	-0.781786	-2.09442		0.952608	0.0210857	0.976524	0.020796	0.0624709		0.987856	0.00530652	1	-0.00594816	-0.0155414		0.934419	0.0294583	0.992647	-0.0198593	-0.083778		13.6209	13.3309	13.7103	13.9916	12.1586	13.388	13.2925	13.5342	13.289	12.8537	13.4332	13.673	13.4569	12.7025	12.6495	11.5033	13.2632	14.2246	13.8179	12.1336	13.7906	12.1742
P15170	GSPT1	Eukaryotic peptide chain release factor GTP-binding subunit ERF3A	T Cell	0.16017	0.795418	0.281581	-0.513456	-3.89042		0.185437	0.731804	0.381438	-1.04078	-1.53474		0.217885	0.661773	1	-0.46974	-1.30697		0.277026	0.55748	0.930109	-0.354964	-1.13461		11.3113	11.7943	11.9183	8.84728	8.67495	10.0907	10.7413	11.8323	11.5744	12.6035	10.5606	11.5694	NaN	9.51297	NaN	11.0269	11.8703	10.1584	12.0248	11.4084	12.2734	10.7736
P26196	DDX6	Probable ATP-dependent RNA helicase DDX6	T Cell	1	0	1	1.0146	0		1	0	0.985334	-0.119296	0		0.321937	0.49223	1	-1.9911	-1.07926		1	0	1	0.273278	0		NaN	NaN	1.86594	NaN	NaN	NaN	NaN	NaN	1.98524	NaN	NaN	NaN	NaN	3.04786	NaN	NaN	NaN	2.03326	NaN	-2.59153	3.45507	NaN
P29144	TPP2	Tripeptidyl-peptidase 2	T Cell	0.168391	0.77368	0.28699	-1.53117	-3.69201		0.599696	0.222069	0.740778	-0.592786	-0.584903		0.244989	0.610854	1	0.524817	1.24381		0.432772	0.363741	0.941198	-0.441307	-0.811697		10.0511	9.40471	7.91472	NaN	NaN	8.41027	8.53173	8.65973	10.4813	8.46974	7.05253	10.4791	NaN	8.68561	8.21309	8.58176	9.87828	NaN	10.159	9.6982	9.84132	NaN
P53677	AP3M2	AP-3 complex subunit mu-2	T Cell	0.71745	0.144208	0.753475	-0.76391	-0.475466		0.733518	0.134589	0.836744	-0.251857	-0.365106		0.844685	0.0733052	1	0.0724039	0.201056		0.434199	0.362311	0.938541	-0.407653	-0.809114		11.4306	11.2682	11.5213	12.6093	NaN	8.90692	12.3934	12.2812	9.35076	12.3084	NaN	10.6617	9.72963	12.1717	NaN	9.82517	12.1002	11.3289	12.2084	NaN	11.5393	11.512
P53999	SUB1	Activated RNA polymerase II transcriptional coactivator p15	T Cell	0.370046	0.431744	0.477581	-1.03233	-1.05202		0.800885	0.09643	0.879174	0.177532	0.265965		0.289368	0.538549	1	-0.551397	-1.1085		0.165319	0.781678	0.86891	-0.659085	-1.46387		8.0299	10.5502	10.606	11.6312	8.50383	10.5383	10.8094	8.80638	9.51291	10.4427	8.88205	10.3408	8.36719	10.8859	8.2045	8.04005	9.73851	9.10894	9.97351	10.806	10.9272	9.9321
P55809	OXCT1	Succinyl-CoA:3-ketoacid coenzyme A transferase 1, mitochondrial	T Cell	0.373611	0.42758	0.480549	-0.521101	-1.04297		0.919294	0.0365457	0.960891	0.0593872	0.106544		0.495928	0.304581	1	-0.354352	-0.702236		0.419527	0.37724	0.945034	-0.342942	-0.831721		16.3123	15.6334	16.1748	14.6234	12.3022	12.8835	14.8841	14.7253	15.0584	14.494	13.8372	14.5742	14.7555	14.8376	12.9931	13.6659	15.1931	14.1531	14.7521	14.2382	15.6228	13.5167
Q8IYB5	SMAP1	Stromal membrane-associated protein 1	T Cell	1	0	0.992309	0.391978	0		0.189219	0.723035	0.381285	-0.78398	-1.95886		0.634349	0.197672	1	-0.219545	-0.497101		0.55005	0.259598	0.936428	-0.22221	-0.623924		6.24083	7.80232	6.96336	8.62875	NaN	NaN	7.79387	8.00954	7.55505	NaN	NaN	NaN	8.40028	NaN	NaN	NaN	8.0083	NaN	NaN	7.56933	8.28722	NaN
Q8WXF1	PSPC1	Paraspeckle component 1	T Cell	0.740359	0.130557	0.774026	0.295564	0.380227		0.390556	0.408317	0.577651	-0.877903	-0.961935		0.395372	0.402995	1	-0.621402	-0.881479		0.93674	0.0283808	0.992381	0.0473622	0.0808057		10.2811	12.9763	13.3254	11.9998	9.58403	NaN	12.6995	11.2018	13.1595	12.5703	12.9249	11.0071	12.3282	11.4961	NaN	11.02	10.7089	12.5684	12.4095	10.6803	10.2627	12.5179
Q9BR76	CORO1B	Coronin-1B	T Cell	0.0262947	1.58013	0.133194	-0.778769	-4.09737	+	0.0948542	1.02294	0.259907	-0.379117	-2.0565		0.0301505	1.52071	1	0.33054	2.45797		0.462264	0.33511	0.933895	0.131294	0.755857		13.6624	14.1621	13.8505	14.0403	14.3333	14.5246	14.8151	14.3949	13.7942	14.171	15.0117	14.6612	14.3134	13.7463	13.778	13.7429	14.5302	14.7997	14.678	14.6878	14.1172	14.2245
Q9ULT8	HECTD1	E3 ubiquitin-protein ligase HECTD1	T Cell	0.220125	0.657331	0.330619	-1.55416	-2.7759		0.372851	0.428465	0.560789	-0.899676	-1.00245		0.455681	0.341339	1	-0.25671	-0.773231		0.243407	0.613667	0.913448	-0.453408	-1.22199		9.96864	11.5496	9.99017	10.1582	6.94628	NaN	10.9674	10.0259	12.0767	9.6053	10.436	11.0325	NaN	8.36204	NaN	9.98417	11.5399	10.4761	10.5549	10.9785	11.0842	NaN
A0A024RBG1	NUDT4B	Diphosphoinositol polyphosphate phosphohydrolase NUDT4B	Undefined	0.123849	0.907107	0.248301	-1.64075	-2.57047		0.143504	0.843137	0.337201	1.20363	1.73371		0.996157	0.00167219	0.995834	-0.00472274	-0.00491772		0.33429	0.475877	0.918391	-0.784272	-0.999983		13.3336	12.7614	13.4575	14.978	12.1221	11.024	12.5643	12.1546	12.8047	10.3609	11.4587	11.1117	11.1067	NaN	11.6672	10.9918	14.0193	11.4002	12.5769	12.0917	13.36	9.23281
A0A075B6K5	IGLV3-9	Immunoglobulin lambda variable 3-9	Undefined	0.779141	0.108384	0.813878	-0.505913	-0.306679		1	0	0.977108	0.812526	0		0.849381	0.0708976	1	-0.316323	-0.195452		0.103927	0.98327	0.827271	-3.60699	-1.86836		11.4361	NaN	NaN	9.19116	11.7565	7.55142	NaN	NaN	6.74632	NaN	NaN	6.73889	8.83844	12.8954	8.68281	7.69283	12.501	10.4235	6.4717	10.7369	4.94354	NaN
A0A075B6P5	IGKV2-28	Immunoglobulin kappa variable 2-28	Undefined	0.781797	0.106906	0.815951	-0.225038	-0.302839		0.0474608	1.32366	0.185682	1.56468	2.61364	+	0.560834	0.251166	1	0.612751	0.599734		0.0105105	1.97838	0.596966	-2.73002	-2.98638	+	8.52959	10.4625	11.0522	11.7262	13.299	10.8843	7.60391	11.345	9.7784	9.22221	10.0592	8.55693	12.9567	14.1653	12.9306	10.1288	13.2533	13.2708	12.1274	12.43	8.60199	12.3076
A0A0B4J2D5	GATD3B	Glutamine amidotransferase-like class 1 domain-containing protein 3B, mitochondrial	Undefined	0.683709	0.165129	0.727546	-0.230926	-0.449272		0.988572	0.0049918	0.99423	-0.00684309	-0.0150534		0.605111	0.218165	1	-0.190369	-0.530995		0.424191	0.372438	0.944937	-0.256063	-0.823208		17.4785	16.7701	17.1131	15.2915	13.6911	15.3663	16.3654	16.5096	16.3505	15.0637	15.7204	15.7421	15.9206	16.9209	15.5431	14.789	16.6662	15.6102	16.2604	15.5605	16.6319	14.9639
A0A0C4DH41	IGHV4-61	Immunoglobulin heavy variable 4-61	Undefined	1	0	0.99486	-0.454177	0		#VALUE!	NaN	1	0	NaN		0.364784	0.437964	1	0.952276	0.99644		1	0	1	NaN	0		NaN	NaN	NaN	NaN	NaN	NaN	NaN	NaN	NaN	NaN	NaN	NaN	NaN	NaN	11.1036	10.8361	11.5656	11.322	NaN	11.2903	NaN	NaN
A0A0C4DH68	IGKV2-24	Immunoglobulin kappa variable 2-24	Undefined	0.402444	0.395295	0.504539	0.104727	1.05393		0.90302	0.0443025	0.946779	0.0492384	0.13244		0.29665	0.527756	1	0.605609	1.09563		0.386912	0.412388	0.928058	-0.364694	-0.893074		11.0941	11.9283	13.2795	11.6851	NaN	NaN	11.6159	12.4528	12.2406	11.4808	12.8591	12.9217	13.5984	13.845	12.8156	12.5671	13.6574	13.5609	NaN	12.4781	11.5623	12.472
A0FGR8	ESYT2	Extended synaptotagmin-2	Undefined	0.211337	0.675024	0.321355	-0.470993	-1.58411		0.0749192	1.12541	0.22977	-0.714253	-2.24314		0.604602	0.21853	1	-0.154716	-0.531752		0.802791	0.0953976	0.98523	-0.10355	-0.254525		11.4521	10.6987	11.1985	11.1879	9.77136	11.4222	11.9484	11.3791	11.5586	13.4561	9.96939	11.7047	10.94	11.0396	11.4605	11.1488	12.1828	11.5071	11.2558	11.5272	11.9116	11.9376
A6NCE7	MAP1LC3B2	Microtubule-associated proteins 1A/1B light chain 3 beta 2	Undefined	0.881182	0.0549344	0.899916	0.227856	0.188837		0.304213	0.516822	0.504331	-1.25152	-1.17767		0.261384	0.58272	1	0.619772	1.18395		0.130444	0.884575	0.864545	0.774516	1.61438		8.23206	8.39355	4.99273	9.02929	9.16119	NaN	9.5448	7.53224	10.1153	10.231	8.64306	8.2409	NaN	NaN	8.28974	8.73345	9.38213	9.63629	9.26851	7.29896	7.21896	8.12985
A6NDG6	PGP	Glycerol-3-phosphate phosphatase	Undefined	0.476297	0.322122	0.558131	-0.305386	-0.811881		0.00587403	2.23106	0.0771963	0.762763	4.59366	+	0.277803	0.556263	1	-0.621025	-1.13683		0.359878	0.443845	0.926905	-0.403008	-0.946636		14.3908	14.5424	14.5418	13.6763	12.9696	12.8894	13.1099	13.252	13.9862	13.2165	12.5071	12.362	12.7696	12.8535	12.2605	12.312	13.7793	13.0215	12.9973	11.619	14.7274	13.094
A6NGB9	WIPF3	WAS/WASL-interacting protein family member 3	Undefined	0.0422063	1.37462	0.156582	-0.693182	-4.71211	+	0.00344878	2.46233	0.0520494	1.23789	8.47525	+	0.0114212	1.94229	1	-1.34256	-3.40137	+	0.0667065	1.17583	0.733677	-1.12608	-2.12114		11.4821	12.3274	12.7381	10.6689	NaN	NaN	10.3856	11.3096	11.5668	9.00304	NaN	NaN	10.1493	9.6987	9.12176	NaN	11.0661	10.1145	9.86882	NaN	12.1772	NaN
A8MVW0	FAM171A2	Protein FAM171A2	Undefined	0.0181827	1.74034	0.123571	-1.74752	-7.3145	+	0.447684	0.349028	0.622076	-0.277487	-0.871354		0.703976	0.152442	1	-0.277526	-0.390009		0.717055	0.144447	0.967674	-0.258058	-0.371068		9.86153	9.33607	10.0603	8.65968	7.7587	NaN	10.6162	NaN	10.5286	7.99912	8.30628	9.89421	9.0489	8.41242	NaN	6.20638	10.3713	10.1835	8.88738	8.35542	10.2237	9.17988
B5ME19	EIF3CL	Eukaryotic translation initiation factor 3 subunit C-like protein	Undefined	0.133086	0.875868	0.258964	-0.463195	-2.04748		0.885538	0.0527928	0.936432	0.0265996	0.151455		0.725784	0.139193	1	-0.0678343	-0.359067		0.375322	0.425596	0.931072	-0.188656	-0.915712		12.4391	12.9232	12.4942	12.1655	11.723	12.8605	12.6346	12.1761	12.1808	12.5532	11.7515	13.1499	12.1097	12.1903	11.5471	12.414	12.7095	12.1976	12.5802	12.6265	12.2745	12.564
C9J069	AJM1	Apical junction component 1 homolog	Undefined	1	0	0.951629	NaN	0		0.345478	0.46158	0.537645	0.599021	1.65818		1	0	0.991708	-0.897137	0		0.0731484	1.1358	0.755084	-1.32819	-2.16914		11.3738	10.6399	12.9188	NaN	NaN	NaN	10.4135	10.4021	NaN	9.07523	NaN	NaN	NaN	NaN	NaN	NaN	10.3947	NaN	NaN	NaN	10.3938	NaN
O00115	DNASE2	Deoxyribonuclease-2-alpha	Undefined	0.0203188	1.6921	0.119291	-1.73779	-4.5141	+	0.00765136	2.11626	0.0861955	-1.83025	-4.3088	+	0.118156	0.927545	1	1.0766	1.68317		0.134475	0.871357	0.867891	0.84772	1.58859		10.2531	11.8257	10.8706	11.4785	12.1298	9.91739	12.4404	13.3702	12.9869	12.1409	13.0559	13.4624	11.4189	12.0038	10.2958	11.8836	12.5992	13.474	13.1726	13.3074	10.9767	13.527
O00139	KIF2A	Kinesin-like protein KIF2A	Undefined	0.747576	0.126345	0.781596	-0.253419	-0.352792		0.522049	0.282288	0.673461	-0.308804	-0.688023		0.476472	0.321963	1	-0.489216	-0.734977		0.590055	0.229108	0.939457	-0.321998	-0.551396		14.5579	13.7356	14.3462	13.4074	9.96697	10.0921	13.6687	13.4131	13.9643	13.5182	11.6357	11.7589	13.4828	13.4395	10.3189	13.0489	13.8504	13.2388	12.462	11.7526	14.1694	12.5472
O00151	PDLIM1	PDZ and LIM domain protein 1	Undefined	0.246114	0.608864	0.364555	-0.550561	-1.43758		0.615756	0.210592	0.754923	0.22644	0.534722		0.842386	0.0744891	1	0.0607969	0.203197		0.0235637	1.62776	0.54512	-0.932913	-2.54014	+	11.1315	11.8151	11.8696	12.5614	12.1352	13.602	12.0391	12.0746	12.1313	10.4468	11.6768	13.3875	13.0615	11.203	12.738	12.6074	12.7821	12.6976	13.5262	12.8063	13.6909	12.4861
O00154	ACOT7	Cytosolic acyl coenzyme A thioester hydrolase	Undefined	0.0984053	1.00698	0.220372	-0.67524	-2.37111		0.301579	0.520599	0.501186	-0.417413	-1.15154		0.981905	0.00793035	1	0.0141193	0.0231573		0.959112	0.0181306	0.993752	-0.0282651	-0.0521932		14.5577	14.6637	14.6748	15.1958	11.4188	10.8655	14.8525	14.2614	14.6621	14.9037	12.4308	12.7704	14.5137	14.1109	12.2249	12.5396	14.7209	15.0465	13.5806	12.7422	14.9929	12.1885
O00159	MYO1C	Unconventional myosin-Ic	Undefined	0.303029	0.518516	0.414762	0.318003	1.2403		0.608751	0.21556	0.748584	-0.228359	-0.54566		0.860011	0.0654958	1	0.0513658	0.180189		0.501747	0.299515	0.929368	0.180874	0.689551		13.901	14.4456	13.2288	15.4065	15.2797	15.8234	15.5348	15.1324	14.2748	14.6929	14.6495	15.1709	15.553	14.7253	15.0574	15.0552	14.5351	14.7725	14.6724	15.1388	14.1709	14.8866
O00161	SNAP23	Synaptosomal-associated protein 23	Undefined	0.0641096	1.19308	0.1895	-1.93469	-2.86887		0.266609	0.574125	0.464614	-0.643205	-1.25002		0.395839	0.402481	1	0.550382	0.88058		0.146833	0.833178	0.858184	0.85426	1.53597		12.7532	11.8307	11.9722	11.4333	12.1559	11.7184	11.5285	12.544	13.4872	12.511	11.7451	13.9072	10.0923	7.89466	11.8482	11.6925	11.854	11.7334	13.3069	12.3721	13.1422	11.2916
O00170	AIP	AH receptor-interacting protein	Undefined	0.120083	0.920518	0.244757	-1.16041	-2.61907		0.82046	0.0859424	0.892278	-0.037145	-0.239181		0.386557	0.412787	1	-0.461385	-0.89857		0.0233205	1.63226	0.561222	-1.10018	-2.54549	+	9.87336	9.36626	9.7351	9.33842	11.1265	9.64846	10.1696	9.22151	9.65819	9.94808	10.6321	9.68146	10.0061	9.14909	9.32802	NaN	10.287	10.8433	10.8341	10.1314	9.62131	9.3788
O00217	NDUFS8	NADH dehydrogenase [ubiquinone] iron-sulfur protein 8, mitochondrial	Undefined	1	0	0.932065	-2.32497	0		0.377086	0.423559	0.565194	0.580213	0.992608		0.092855	1.03219	1	-1.61382	-1.84019		0.172393	0.76348	0.865086	-0.824656	-1.45108		13.5097	13.2359	13.3324	11.392	NaN	11.2925	11.3686	12.1038	12.1388	12.1598	NaN	12.0905	11.0448	NaN	NaN	NaN	13.3698	8.76382	11.919	10.6799	13.6879	10.2315
O00231	PSMD11	26S proteasome non-ATPase regulatory subunit 11	Undefined	0.781572	0.107031	0.816449	-0.272717	-0.303165		0.158656	0.799545	0.348352	-0.794507	-1.65585		0.960964	0.0172928	1	-0.0374708	-0.0499753		0.886184	0.0524761	0.994486	0.0850688	0.145766		11.0785	9.83125	10.2672	10.5233	8.14024	8.77679	11.841	10.8181	10.5356	9.36682	9.86732	10.9555	10.1155	9.51146	9.81996	11.2283	10.8137	12.1085	9.13413	9.70976	10.6656	7.06015
O00232	PSMD12	26S proteasome non-ATPase regulatory subunit 12	Undefined	1	0	0.950184	1.65957	0		1	0	1	1.28674	0		0.553456	0.256917	1	-0.605669	-0.634817		0.663556	0.178123	0.958448	-0.326924	-0.461897		8.84953	5.75103	9.58882	NaN	NaN	NaN	NaN	NaN	8.30208	8.68781	NaN	NaN	8.65141	NaN	NaN	NaN	6.99184	9.44055	NaN	NaN	9.30388	NaN
O00233	PSMD9	26S proteasome non-ATPase regulatory subunit 9	Undefined	0.00970366	2.01306	0.12827	-1.68303	-5.90384	+	0.868599	0.0611805	0.927676	-0.0454361	-0.174123		0.453826	0.343111	1	0.363632	0.774148		0.646595	0.189368	0.952615	0.18781	0.468562		11.439	11.0949	11.5518	12.4541	11.2518	11.3085	11.6908	11.5528	11.8072	11.5728	10.6671	12.082	10.4594	9.53092	9.812	10.4173	11.8688	11.5328	12.1039	11.4462	11.8478	9.55883
O00264	PGRMC1	Membrane-associated progesterone receptor component 1	Undefined	0.0141757	1.84846	0.120857	-1.25171	-5.1521	+	0.0230817	1.63673	0.136274	-0.560245	-3.23482		0.742629	0.129228	1	0.0993399	0.336059		0.85568	0.0676886	0.995025	0.0420015	0.185263		14.8195	14.8935	15.206	14.5991	13.3597	14.2115	15.365	14.9909	15.4577	14.9946	14.6309	15.0116	14.6246	14.2668	12.9257	13.7059	15.526	15.5802	14.8413	14.5823	15.1521	14.5913
O00299	CLIC1	Chloride intracellular channel protein 1	Undefined	0.138668	0.858025	0.264212	0.324713	2.00489		0.184848	0.733186	0.381105	-1.03469	-1.53721		0.982043	0.00786942	1	-0.0132658	-0.022981		0.869014	0.0609734	0.993913	0.0843095	0.167964		12.0659	12.7477	12.9366	13.1236	8.98168	12.8091	13.5729	12.9872	11.8794	13.5123	12.8232	14.0976	13.2443	12.6847	13.9462	13.615	12.5145	12.6319	13.8724	13.1727	13.2329	11.4542
O00330	PDHX	Pyruvate dehydrogenase protein X component, mitochondrial	Undefined	0.693807	0.158761	0.73258	-0.173655	-0.433692		0.969928	0.0132606	0.986133	-0.0172181	-0.0396223		0.527376	0.27788	1	-0.367115	-0.650905		0.755211	0.121932	0.974237	-0.139163	-0.317956		15.785	15.4558	15.4243	14.1008	13.3568	12.9819	14.7691	14.8985	14.4292	14.4631	13.9935	14.6545	14.6165	14.8817	13.5079	13.5261	15.1117	14.0273	14.5418	13.5459	15.4675	13.7677
O00339	MATN2	Matrilin-2	Undefined	0.295142	0.529969	0.411128	0.985129	1.26519		0.606042	0.217497	0.747348	-0.377965	-0.558896		0.0354035	1.45095	1	1.05487	2.47286	+	0.0294513	1.5309	0.588719	1.33031	2.53825	+	6.4289	8.43621	8.55001	10.8492	12.0105	11.242	8.1603	9.92468	9.47707	NaN	10.0942	10.9012	10.6761	8.01664	11.6025	11.3895	9.22927	9.30799	9.36856	9.83836	NaN	8.52475
O00391	QSOX1	Sulfhydryl oxidase 1	Undefined	0.0561169	1.25091	0.179151	2.82365	11.3151		0.478548	0.320074	0.640599	0.72866	1.06977		0.0814792	1.08895	1	-1.34458	-1.99232		0.312737	0.504821	0.927412	-0.639367	-1.07735		9.91806	9.54227	9.77398	10.7882	10.8967	NaN	NaN	9.49475	NaN	NaN	9.48693	NaN	11.0459	12.1727	10.8368	9.26717	7.97266	9.59858	NaN	NaN	10.7069	10.6455
O00401	WASL	Neural Wiskott-Aldrich syndrome protein	Undefined	0.251154	0.60006	0.368812	-1.08425	-1.41823		0.358822	0.445121	0.5481	-0.443643	-1.01005		0.987528	0.00545059	1	0.00461316	0.0159608		0.472949	0.325185	0.928738	0.170849	0.737584		13.7423	13.439	14.2349	13.186	12.2302	11.1495	13.6729	13.343	13.5217	13.1645	13.7854	13.1562	12.7898	13.4166	10.2332	12.3208	12.932	13.5923	13.5823	12.9909	13.6377	11.962
O00408	PDE2A	cGMP-dependent 3',5'-cyclic phosphodiesterase	Undefined	0.830572	0.0806227	0.856573	0.105506	0.233256		0.0947734	1.02331	0.259813	1.29998	2.41286		0.772283	0.112223	1	-0.349367	-0.296009		0.696459	0.157104	0.96483	-0.374609	-0.398241		14.6863	13.6205	14.8337	12.1686	NaN	NaN	12.5548	11.8702	13.2344	12.4497	11.6242	11.6122	12.9507	13.1522	10.1534	13.1637	13.4968	12.4549	10.9341	12.1121	14.3162	7.46
O00410	IPO5	Importin-5	Undefined	1	0	0.992833	NaN	0		0.533928	0.272517	0.681732	-0.952016	-0.744987		0.844861	0.0732147	1	0.117334	0.206074		0.284114	0.546507	0.934558	1.12643	1.15991		9.8336	10.0533	9.76295	NaN	NaN	7.41565	9.90502	9.36781	13.2331	NaN	8.55292	NaN	NaN	NaN	NaN	NaN	9.65596	NaN	8.85528	NaN	9.64663	NaN
O00429	DNM1L	Dynamin-1-like protein	Undefined	0.230909	0.63656	0.345019	-0.423249	-1.49865		0.210505	0.676738	0.400791	-0.406787	-1.43594		0.36315	0.439914	1	-0.276543	-0.945303		0.115252	0.93835	0.853976	-0.421757	-1.67935		15.5848	15.7831	15.9169	15.3853	13.8476	13.4945	15.8929	15.7449	15.6437	15.4679	14.5622	15.1413	15.6859	15.8064	14.1416	14.8892	16.2276	15.6686	15.3012	15.0188	15.9062	15.2533
O00451	GFRA2	GDNF family receptor alpha-2	Undefined	0.965759	0.0151313	0.966164	-0.0321765	-0.0466024		0.0237925	1.62356	0.135801	1.7177	3.2076	+	0.373512	0.427696	1	0.695802	0.924363		0.184075	0.735005	0.886444	-0.997269	-1.3973		11.2744	11.4235	11.262	11.1547	10.5309	9.48292	9.52882	9.27213	10.6449	9.57236	6.57066	9.23342	10.5688	9.79894	12.4164	10.4076	11.0326	11.5588	11.0387	9.69033	10.8571	7.51486
O00468	AGRN	Agrin [Cleaved into: Agrin N-terminal 110 kDa subunit;Agrin C-terminal 110 kDa subunit;Agrin C-terminal 90 kDa fragment	Undefined	0.0620727	1.2071	0.187486	0.421272	2.90849		0.893903	0.0487097	0.942574	0.0382932	0.140296		0.291573	0.535253	1	0.342361	1.1032		0.878549	0.0562342	0.990994	-0.0394561	-0.155627		15.3527	15.582	15.3802	17.1829	16.7358	17.0774	16.1678	16.0202	15.7328	16.3118	16.3932	16.4554	16.8781	16.726	16.9499	17.3792	16.1507	16.4913	16.8294	16.7768	15.2629	16.6861
O00479	HMGN4	High mobility group nucleosome-binding domain-containing protein 4	Undefined	0.0141698	1.84864	0.120182	-0.874734	-5.15288	+	0.261806	0.582021	0.459514	-0.476143	-1.26444		0.681089	0.166796	1	0.285389	0.421152		0.998703	0.000563796	1	-0.00105279	-0.00165525		10.155	12.1774	10.2156	10.8148	10.784	11.829	9.67056	11.7979	11.6073	10.6226	12.2486	12.8858	11.3083	10.2609	10.9042	11.0618	11.91	10.8761	11.8691	12.379	11.505	10.3535
O00483	NDUFA4	Cytochrome c oxidase subunit NDUFA4	Undefined	0.078971	1.10253	0.195016	-1.07168	-8.02005		0.524968	0.279867	0.673524	0.362081	0.717352		0.268288	0.571398	1	-0.960949	-1.17219		0.221555	0.654519	0.90277	-1.08698	-1.28941		11.8536	9.83585	10.6877	9.19596	NaN	NaN	10.1349	9.29326	11.0585	9.63819	7.04766	7.63912	7.96152	NaN	NaN	8.50002	9.16683	9.54566	8.89461	9.43808	11.3539	NaN
O00487	PSMD14	26S proteasome non-ATPase regulatory subunit 14	Undefined	0.0594236	1.22604	0.182077	-1.48093	-3.9171		0.321198	0.493228	0.52085	-0.761426	-1.10064		0.180502	0.743517	1	0.8458	1.42197		0.624176	0.204693	0.950422	0.286681	0.500971		9.11282	8.27237	10.3643	8.65579	7.75318	7.81403	10.7274	9.08533	8.58483	10.4246	10.5551	7.16381	9.98817	9.43992	6.9491	NaN	10.7191	11.3794	8.7214	9.11055	9.2935	8.80337
O00499	BIN1	Myc box-dependent-interacting protein 1	Undefined	0.0827111	1.08244	0.199738	-0.716074	-2.56697		0.273656	0.562795	0.472143	-0.212859	-1.22928		0.91365	0.0392201	1	0.0465973	0.110744		0.949099	0.0226885	0.993127	0.0223151	0.0649923		14.4274	14.4713	14.8003	13.7562	13.3659	12.9738	14.4884	14.4003	14.6262	13.9702	13.5967	13.9903	14.1321	13.4086	12.8535	13.5533	14.7231	13.6246	14.3683	14.0957	14.9816	13.1984
O00533	CHL1	Neural cell adhesion molecule L1-like protein	Undefined	0.69123	0.160377	0.732371	0.151339	0.437654		0.885585	0.0527695	0.935911	-0.0397135	-0.151392		0.994945	0.00220092	0.995637	0.00159788	0.00646874		0.548841	0.260553	0.936044	0.161252	0.614346		14.055	14.0567	14.4526	13.4502	14.1043	14.014	14.0784	13.9398	14.6866	14.3229	13.0302	14.3132	13.7813	13.4767	15.0649	13.8912	13.7879	14.0778	13.995	13.748	14.2201	14.7426
O00571	DDX3X	ATP-dependent RNA helicase DDX3X	Undefined	0.121303	0.91613	0.246355	-0.768408	-2.14479		0.0315501	1.501	0.160625	-0.642654	-2.95914	+	0.951239	0.0217102	1	-0.0153562	-0.0624415		0.622177	0.206086	0.950987	-0.0996352	-0.503886		13.6622	13.2585	13.1607	13.1777	11.8494	13.0094	13.7338	13.891	13.2662	13.8624	13.3613	13.859	13.592	12.7589	12.0478	13.5141	13.9066	14.1838	13.3792	13.5167	13.3865	13.6322
O00592	PODXL	Podocalyxin	Undefined	0.105856	0.975283	0.227752	-0.762817	-2.29103		0.0397983	1.40014	0.168437	-0.821171	-2.76077	+	0.250904	0.600492	1	-0.295663	-1.20641		0.0515856	1.28747	0.66573	-0.520346	-2.128		10.5899	11.8618	11.0946	11.9499	11.4384	12.3555	12.472	12.6876	11.8531	11.6586	12.6893	12.8565	12.1791	11.0459	12.303	11.7974	12.2869	12.6299	12.6562	12.8037	13.0602	13.0721
O00622	CCN1	CCN family member 1	Undefined	1	0	0.938578	3.25497	0		0.21757	0.662402	0.412336	5.41788	1.77687		1	0	0.986908	3.55584	0		0.569175	0.244754	0.938634	3.0396	0.637407		6.81232	7.27358	6.3271	7.40318	8.89602	9.77958	NaN	6.63326	NaN	NaN	4.37152	-1.30924	7.3627	6.67732	10.0895	7.00305	NaN	NaN	NaN	3.74808	NaN	NaN
O00629	KPNA4	Importin subunit alpha-3	Undefined	0.0277567	1.55663	0.133194	-0.385389	-4.01382		0.0424895	1.37172	0.172812	-1.011	-2.70578	+	0.147226	0.832017	1	0.595994	1.54948		0.0818291	1.08709	0.791083	0.592953	1.87485		11.1875	10.961	10.9987	11.185	10.9641	12.7898	11.9848	11.6735	12.3371	12.7166	13.1524	12.2878	11.6063	11.4728	11.9565	12.8697	12.2052	11.8683	12.0888	13.2846	12.1132	12.4161
O00764	PDXK	Pyridoxal kinase	Undefined	0.0175642	1.75537	0.122559	-1.45282	-4.76399	+	0.158449	0.80011	0.348873	-0.749876	-1.65686		0.958835	0.0182561	1	0.0115829	0.0527039		0.663707	0.178023	0.957356	0.0862658	0.444171		14.2743	14.1348	14.3951	13.3209	12.3687	11.2775	13.8963	14.4853	14.4004	13.925	13.5479	14.0157	12.8207	13.008	11.2479	12.9937	14.2491	14.152	13.5618	13.9187	14.2783	13.5861
O14523	C2CD2L	Phospholipid transfer protein C2CD2L	Undefined	0.447034	0.349659	0.539166	-0.503742	-1.18195		0.106311	0.973423	0.278314	0.965472	2.28637		0.917479	0.037404	1	0.0971095	0.106259		0.23013	0.638026	0.913146	-1.14019	-1.26429		11.6831	11.4789	11.7332	9.31416	NaN	NaN	11.6622	9.42995	10.6582	8.59715	7.0298	NaN	10.269	10.3618	NaN	9.18923	11.199	10.4393	10.4999	NaN	11.7749	7.44944
O14531	DPYSL4	Dihydropyrimidinase-related protein 4	Undefined	0.0574517	1.2407	0.180689	-1.24181	-3.00474		0.586989	0.23137	0.729166	-0.138081	-0.580127		0.914364	0.0388809	1	-0.0593274	-0.109824		0.431947	0.364569	0.942238	-0.386637	-0.809184		15.1286	14.9511	15.0217	15.1531	12.0449	13.4697	14.7706	14.4348	14.9776	15.2221	12.9334	14.259	13.6473	14.7122	13.0528	12.6615	15.6209	14.7775	14.6417	14.001	15.8766	13.4734
O14558	HSPB6	Heat shock protein beta-6	Undefined	0.941424	0.0262145	0.94577	-0.0490294	-0.0797959		0.141716	0.848583	0.33712	-1.23942	-1.74344		0.794482	0.0999161	1	0.189349	0.266363		0.237974	0.62347	0.911859	0.719968	1.23274		11.8814	12.5267	12.7633	8.81702	11.008	9.18172	11.4774	11.8495	13.3115	11.0966	12.8349	13.0447	10.804	11.4151	11.7811	12.7576	12.5736	10.2682	11.5349	12.5771	12.6335	10.7457
O14576	DYNC1I1	Cytoplasmic dynein 1 intermediate chain 1	Undefined	0.534853	0.271766	0.614189	-0.530764	-0.699032		0.175704	0.755218	0.370798	0.56426	1.57663		0.423632	0.373011	1	-0.387813	-0.831023		0.235095	0.628756	0.921291	-0.724104	-1.24503		13.4498	13.1626	13.8178	12.9875	11.3716	10.7344	12.9131	12.9962	13.0175	12.6492	9.27859	11.2835	11.7733	12.8559	10.4896	12.1954	13.1335	12.3434	12.7271	11.2333	13.6238	11.2174
O14617	AP3D1	AP-3 complex subunit delta-1	Undefined	0.192525	0.715512	0.306873	-1.00219	-1.67501		0.651882	0.185831	0.782934	-0.321597	-0.47941		0.995219	0.00208116	0.995401	-0.00366387	-0.00611759		0.693212	0.159134	0.966499	-0.189844	-0.402754		15.6024	15.345	15.5293	13.4185	12.3495	11.8527	13.78	14.4002	15.1974	14.3717	13.8476	14.4302	13.0249	13.9525	13.2141	13.8958	15.3466	13.4206	14.6218	14.707	15.905	12.837
O14618	CCS	Copper chaperone for superoxide dismutase	Undefined	0.732908	0.13495	0.766008	-0.23651	-0.374543		0.0317131	1.49876	0.160289	-0.397978	-2.95468		0.505411	0.296356	1	-0.222556	-0.68656		0.387715	0.411487	0.928785	0.221485	0.891522		12.2381	12.0276	12.2842	12.3762	12.8011	13.2019	12.4063	13.0378	12.6831	12.8587	12.9586	13.3725	10.8872	13.1401	12.5697	12.2255	12.5707	11.7641	13.0858	12.3479	12.2424	12.9461
O14639	ABLIM1	Actin-binding LIM protein 1	Undefined	0.0121572	1.91517	0.123609	-0.913574	-5.44622	+	0.149828	0.824407	0.342184	-0.607188	-1.70025		0.567942	0.245696	1	0.123303	0.587218		0.437464	0.359058	0.936	0.132457	0.799307		12.9189	12.6094	13.077	13.0914	11.0746	11.1692	12.902	12.9558	13.2438	12.8326	12.6687	12.9808	12.0076	11.8897	11.9868	12.1474	13.3265	12.9312	12.7201	12.7081	13.0691	12.3205
O14737	PDCD5	Programmed cell death protein 5	Undefined	0.295052	0.530101	0.411553	-0.413283	-1.26548		0.0414802	1.38216	0.173872	0.405887	2.72594		0.254802	0.593796	1	0.34222	1.19598		0.80536	0.09401	0.985332	-0.0741708	-0.251133		11.9807	11.3908	12.1289	12.0351	10.2568	10.0617	11.6485	10.6083	11.4043	11.3987	10.281	10.078	12.0567	11.2449	10.6193	9.70395	11.6053	11.6278	11.2245	10.8204	11.25	10.1025
O14744	PRMT5	Protein arginine N-methyltransferase 5	Undefined	0.0279459	1.55368	0.13402	-1.10513	-4.00342	+	0.175252	0.756337	0.370761	-0.269205	-1.57863		0.766086	0.115723	1	0.132708	0.304335		0.727768	0.138007	0.969233	-0.106573	-0.355154		14.3225	14.8997	14.6653	15.1297	14.5954	14.8867	15.1688	15.5665	14.477	14.9918	14.8163	15.0942	15.2098	13.8131	13.8447	13.7453	16.3236	15.6956	14.5316	14.4827	14.2894	16.599
O14745	SLC9A3R1	Na(+)/H(+) exchange regulatory cofactor NHE-RF1	Undefined	0.605538	0.217859	0.657934	0.110963	0.575073		0.664382	0.177582	0.792573	0.0666796	0.460664		0.0113464	1.94514	1	0.401925	2.98657		0.00171821	2.76492	0.596	0.433957	3.86436		16.8039	16.2769	16.6697	17.2833	17.3085	16.5789	16.9161	16.591	16.8488	16.6166	17.0683	16.4803	16.9254	16.5783	17.0569	16.7691	16.3685	16.9619	16.8886	16.6669	16.4771	15.9369
O14773	TPP1	Tripeptidyl-peptidase 1	Undefined	0.0109203	1.96177	0.136494	-1.22785	-5.66007	+	0.00144776	2.8393	0.0342439	-0.81239	-6.33306	+	0.00453467	2.34345	1	0.55605	3.4814		0.25795	0.588465	0.91439	0.259127	1.17925		14.3722	16.0258	15.4267	15.8303	15.8259	15.0149	15.1183	16.909	16.3172	16.3378	16.3249	16.363	15.5576	15.0607	15.0483	15.5231	16.3252	16.5756	16.7202	16.4802	16.3283	15.7889
O14791	APOL1	Apolipoprotein L1	Undefined	0.225986	0.645919	0.336568	-1.86965	-1.51937		0.699946	0.154935	0.810332	-0.269007	-0.408307		0.792349	0.101084	1	-0.199611	-0.272218		0.422013	0.374675	0.943059	-0.690873	-0.837246		10.7847	13.1423	12.5283	13.5193	12.635	10.8425	11.2234	12.5862	14.3716	13.8661	10.2456	12.7731	13.1911	8.83399	11.7161	10.7893	12.5849	13.603	12.0426	13.7786	NaN	NaN
O14818	PSMA7	Proteasome subunit alpha type-7	Undefined	0.215365	0.666824	0.327844	-0.890166	-1.56582		0.384932	0.414616	0.571252	0.534608	0.974629		0.810052	0.0914871	1	0.143522	0.245719		0.449131	0.347627	0.935904	-0.426383	-0.778679		11.1371	10.0372	11.2992	10.9748	NaN	10.8002	11.7448	10.9008	10.3186	8.96546	10.2103	9.646	9.10935	10.7225	10.2855	9.79217	11.3964	10.4685	10.5081	11.0972	10.9385	11.2449
O14908	GIPC1	PDZ domain-containing protein GIPC1	Undefined	0.574596	0.240637	0.637748	-0.397474	-0.627933		0.0239069	1.62148	0.135769	-0.912606	-3.2033	+	0.133425	0.874764	1	0.732889	1.60976		0.40676	0.390662	0.935751	0.342168	0.855347		13.075	12.8157	12.9106	12.1963	11.0306	11.9025	13.1952	13.4573	13.9679	12.647	12.1107	14.0281	14.2129	12.7785	12.1948	13.7243	12.8558	13.2917	13.8438	14.5091	12.8933	12.1043
O14949	UQCRQ	Cytochrome b-c1 complex subunit 8	Undefined	1	0	0.974319	-1.55713	0		0.0324232	1.48914	0.159647	-2.14379	-5.4176	+	0.0564729	1.24816	1	1.96741	2.13109		0.505443	0.296327	0.926661	0.519149	0.688427		8.05057	8.82492	8.53295	10.531	NaN	NaN	10.7415	10.1999	10.8983	NaN	10.3872	NaN	8.91218	NaN	NaN	NaN	10.4693	13.8042	13.1609	10.5857	7.3216	9.43588
O14950	MYL12B	Myosin regulatory light chain 12B	Undefined	0.970804	0.0128685	0.971174	-0.0152252	-0.0397307		0.543256	0.264996	0.689845	-0.181134	-0.651873		0.917104	0.0375814	1	-0.0223551	-0.106296		0.503511	0.297991	0.929006	-0.141896	-0.686663		12.9949	13.0576	13.0141	14.5606	13.7334	14.5261	13.8919	14.1185	13.0746	14.1815	13.8332	13.8738	14.2329	12.7594	14.3759	14.3648	13.7748	13.9185	14.1055	13.995	13.6708	13.5898
O14964	HGS	Hepatocyte growth factor-regulated tyrosine kinase substrate	Undefined	0.681562	0.166494	0.724846	-0.681018	-0.475069		0.598837	0.222692	0.73987	0.218529	0.570534		0.0187253	1.72757	1	-0.724009	-2.7166	+	0.111447	0.952933	0.851109	-0.748283	-1.7077		12.389	12.2846	12.7515	11.6274	11.0195	9.34743	11.5392	13.0167	12.6193	12.0841	9.71995	NaN	8.90509	11.9051	NaN	12.8104	12.4495	11.2801	11.6168	11.934	12.7804	12.0526
O14974	PPP1R12A	Protein phosphatase 1 regulatory subunit 12A	Undefined	0.386007	0.413405	0.485628	-0.516722	-1.01215		0.0578971	1.23734	0.204929	-0.541471	-2.45055		0.740141	0.130686	1	0.0933877	0.339446		0.34975	0.456242	0.932667	0.231803	0.96742		12.8954	13.3209	12.4631	12.7451	12.3034	13.7636	12.9836	13.4132	12.9866	13.8166	13.6316	13.9087	13.4851	11.6926	12.4994	13.5293	12.9969	13.6101	13.0143	13.6519	13.0853	12.4276
O14994	SYN3	Synapsin-3	Undefined	0.00962106	2.01678	0.123278	-0.822686	-5.92183	+	0.299665	0.523364	0.500964	-0.322801	-1.15666		0.969134	0.0136163	1	0.0234725	0.0395096		0.841292	0.0750532	0.993383	-0.109235	-0.203996		16.8573	16.9223	17.2019	16.1056	14.2942	14.6159	16.3485	16.4932	17.3742	17.1533	15.0156	15.5492	16.4555	16.0825	15.4257	14.5658	17.1204	16.8414	16.0607	15.7976	17.1438	15.0165
O15020	SPTBN2	Spectrin beta chain, non-erythrocytic 2	Undefined	0.0635582	1.19683	0.191092	-0.701598	-2.87944		0.82822	0.0818545	0.899075	-0.081285	-0.228621		0.864485	0.0632423	1	-0.0838717	-0.174365		0.728595	0.137514	0.967074	-0.136546	-0.354025		16.9118	16.4891	16.7815	16.081	14.7039	14.214	15.9698	15.9035	16.5723	16.1384	15.4658	15.6191	16.1722	15.8038	15.3377	13.8699	16.5919	16.1576	15.9581	15.2824	17.0224	15.3601
O15027	SEC16A	Protein transport protein Sec16A	Undefined	0.360011	0.443684	0.472985	-1.99553	-1.1779		0.683071	0.165534	0.804113	0.255076	0.45026		0.984108	0.00695715	1	0.0078362	0.0203377		0.0669525	1.17423	0.728071	-0.684426	-1.98617		10.4485	8.54379	10.2967	9.51512	NaN	NaN	8.61855	9.4137	10.2213	9.53029	10.1147	9.86015	9.59169	NaN	5.32218	10.3659	9.87782	10.0084	10.706	10.6826	9.96195	9.80689
O15061	SYNM	Synemin	Undefined	0.338106	0.470947	0.449589	0.436141	1.13709		0.671993	0.172635	0.798378	0.0287957	0.449342		0.963625	0.0160921	1	-0.0155393	-0.0465666		0.421578	0.375122	0.944175	0.230529	0.827971		14.0223	14.289	13.8045	14.1358	14.5294	14.7272	13.7238	14.2633	13.8229	14.3067	14.5743	14.6445	15.1649	14.1085	14.006	14.3712	13.6575	14.4024	13.6246	14.2215	13.9632	14.1064
O15067	PFAS	Phosphoribosylformylglycinamidine synthase	Undefined	0.00354207	2.45074	0.044	-1.2621	-8.39767	+	0.25412	0.594962	0.453667	-0.427683	-1.28803		0.402566	0.395163	1	0.337909	0.867722		0.207274	0.683454	0.903919	0.515203	1.32227		12.4717	12.5418	12.8201	11.3615	11.8747	11.7932	12.7419	11.4788	13.7749	11.6842	13.0157	12.7336	10.8885	10.9309	11.7182	10.991	12.3115	12.3274	13.1356	11.8025	12.8189	10.9096
O15075	DCLK1	Serine/threonine-protein kinase DCLK1	Undefined	0.0434663	1.36185	0.157683	-0.811438	-3.36827	+	0.974631	0.0111598	0.988769	0.0128018	0.0334224		0.827803	0.0820732	1	0.193232	0.222321		0.816274	0.0881643	0.990011	-0.167956	-0.236758		15.1711	14.6757	14.8871	13.451	13.1072	12.2264	14.1321	14.1714	14.4876	14.147	12.7595	13.7441	13.6567	13.751	13.2957	13.1234	15.0127	14.3393	14.3327	13.3878	15.4488	12.6235
O15126	SCAMP1	Secretory carrier-associated membrane protein 1	Undefined	0.256443	0.59101	0.374064	0.792751	1.39838		0.00985721	2.00625	0.0960795	2.14766	4.04672	+	0.285886	0.543807	1	-0.61797	-1.12168		0.289186	0.538822	0.937164	-0.713434	-1.10501		11.7472	11.0152	11.4319	10.0908	10.2155	14.1556	9.69003	9.33283	10.8463	6.27305	9.04721	10.5809	9.92161	10.208	9.59565	11.0078	10.2563	10.1946	8.13234	8.97882	11.0911	9.11773
O15143	ARPC1B	Actin-related protein 2/3 complex subunit 1B	Undefined	0.460141	0.337109	0.548677	-1.19152	-0.845066		0.16054	0.794417	0.352113	-1.04352	-1.64669		0.297695	0.526229	1	0.556706	1.08864		0.46839	0.329393	0.931686	0.331139	0.74535		6.897	9.86104	9.05235	11.2588	10.4676	11.4997	10.7756	10.7541	10.2106	12.3106	10.2359	11.0109	5.79286	10.8111	11.633	11.4309	11.1779	10.1011	11.7986	11.3564	10.1657	9.65381
O15144	ARPC2	Actin-related protein 2/3 complex subunit 2	Undefined	0.469206	0.328637	0.554038	0.352542	0.826326		0.991638	0.00364696	0.996127	0.0049483	0.0110147		0.0735175	1.13361	1	-0.599789	-1.96089		0.157185	0.80359	0.869561	-0.37772	-1.49472		13.1029	12.5574	13.0926	13.4171	10.0469	12.9431	13.3227	12.829	12.6107	12.645	11.9683	11.7546	13.385	13.1921	11.896	12.1357	12.9491	12.1054	12.7598	11.3843	13.1329	12.3661
O15145	ARPC3	Actin-related protein 2/3 complex subunit 3	Undefined	0.560318	0.251566	0.627919	0.0529919	0.653032		0.198411	0.702434	0.393326	-0.454	-1.4821		0.992519	0.00326118	0.997805	-0.00238423	-0.00957337		0.557621	0.253661	0.931833	0.135463	0.60073		13.8277	13.6598	14.5137	15.1363	12.7558	13.0439	14.9002	14.1638	13.9674	14.7379	13.8324	14.0594	14.2437	14.4742	13.9252	14.1248	14.2291	14.6239	13.8127	13.8904	13.6031	13.7997
O15173	PGRMC2	Membrane-associated progesterone receptor component 2	Undefined	1	0	1	2.26883	0		1	0	0.983358	-2.96395	0		0.807359	0.0929336	1	0.335423	0.253241		0.456914	0.340166	0.930305	1.1639	0.794975		NaN	NaN	5.61513	NaN	NaN	NaN	7.53105	NaN	8.57908	NaN	NaN	NaN	NaN	NaN	NaN	7.56645	7.84655	8.53559	NaN	5.29762	6.43826	NaN
O15212	PFDN6	Prefoldin subunit 6	Undefined	0.407093	0.390306	0.506582	0.854398	0.961818		0.782713	0.106398	0.870019	0.152358	0.294942		0.989601	0.00453999	1	0.00900068	0.013308		0.333484	0.476925	0.919894	-0.649611	-1.00171		10.6147	12.062	9.96464	11.7782	8.26192	NaN	10.7779	10.7615	10.7084	10.3464	9.32565	7.42242	12.2426	11.536	9.65622	12.1787	9.26553	11.3727	10.8332	10.7245	9.90493	8.79514
O15230	LAMA5	Laminin subunit alpha-5	Undefined	0.00145216	2.83799	0	1.66765	11.3897	+	0.000155365	3.80865	0	1.21269	10.2012	+	0.926618	0.0330991	1	-0.0324834	-0.094054		0.287711	0.541044	0.940239	0.334224	1.10519		17.2506	17.5545	17.1281	18.1028	18.1112	18.6984	16.5529	16.409	15.9673	16.589	16.7837	17.2674	17.7029	17.8627	18.1233	17.8944	15.9329	16.3921	16.0894	16.4984	14.8767	16.5492
O15240	VGF	Neurosecretory protein VGF [Cleaved into: Neuroendocrine regulatory peptide-1	Undefined	0.673402	0.171726	0.716365	0.204555	0.465316		0.286588	0.542742	0.484348	0.488591	1.22852		0.0720693	1.14225	1	-0.929975	-1.97229		0.0125035	1.90297	0.48586	-1.41204	-2.896	+	11.6522	11.6237	10.394	11.6304	5.32466	8.86548	10.2217	10.7572	9.394	11.7452	NaN	9.60481	10.5366	11.6138	10.7374	11.237	11.4651	10.9757	10.7319	10.1338	12.5113	9.86159
O15294	OGT	UDP-N-acetylglucosamine--peptide N-acetylglucosaminyltransferase 110 kDa subunit	Undefined	0.0785263	1.10499	0.194311	-0.971984	-3.35485		0.186322	0.729736	0.380588	0.627173	1.59326		0.468095	0.329666	1	-0.439289	-0.751553		0.246514	0.608159	0.913943	-0.603882	-1.21353		13.6466	13.1947	13.1785	11.2309	10.3348	NaN	11.6769	12.294	12.6446	11.5289	10.3054	11.3199	11.9405	10.7417	NaN	10.8305	12.5718	11.4781	10.7428	12.3787	12.2429	11.6675
O15372	EIF3H	Eukaryotic translation initiation factor 3 subunit H	Undefined	0.146834	0.833173	0.269635	-0.695496	-1.94609		0.871462	0.0597517	0.930319	0.0849118	0.170285		0.455253	0.341747	1	0.396052	0.771644		0.907554	0.0421277	0.995178	-0.0550543	-0.118245		10.3978	10.5733	9.9411	9.36575	9.62717	9.3545	8.34969	10.0368	9.56644	9.68106	10.1934	10.9228	8.60762	9.64779	10.1143	9.81948	10.0681	9.38878	10.8088	10.7055	10.3622	9.38172
O15394	NCAM2	Neural cell adhesion molecule 2	Undefined	0.287982	0.540635	0.404599	-0.525266	-1.28839		0.735544	0.133392	0.837331	-0.153986	-0.357172		0.66379	0.177969	1	-0.284036	-0.445641		0.660919	0.179852	0.958292	-0.234089	-0.448126		14.6068	14.1405	14.6307	13.2682	11.1119	11.4702	13.7148	13.3433	14.2927	13.4182	12.1752	13.2079	12.981	13.1471	12.5166	12.4893	14.4422	12.7341	13.3882	12.6705	14.449	12.2261
O15540	FABP7	Fatty acid-binding protein, brain	Undefined	0.959836	0.0178028	0.961031	-0.0346091	-0.0546728		0.361589	0.441784	0.5503	0.299222	1.00371		0.0221405	1.65481	1	1.11502	2.62595	+	0.0791622	1.10148	0.788925	0.649414	1.89338		15.2641	14.9315	14.6743	16.0501	16.0559	15.3551	15.7593	15.0848	14.5425	14.5646	16.0721	14.5122	16.4114	15.522	15.7107	14.4369	14.5696	16.4333	16.1466	15.07	13.787	14.8355
O43143	DHX15	Pre-mRNA-splicing factor ATP-dependent RNA helicase DHX15	Undefined	0.300184	0.522613	0.413573	-1.29202	-1.38549		0.161147	0.792779	0.35267	-0.957766	-1.71683		0.0574987	1.24034	1	-0.767074	-2.10045		0.898113	0.0466688	0.997443	-0.0458243	-0.130389		8.79679	7.8842	6.13588	7.36648	NaN	7.34278	9.23693	8.59107	9.18523	8.22995	8.41433	7.07178	8.28888	4.94801	6.95891	NaN	7.90168	7.78251	8.38767	6.86267	9.21102	7.72153
O43181	NDUFS4	NADH dehydrogenase [ubiquinone] iron-sulfur protein 4, mitochondrial	Undefined	1	0	0.945519	0.931477	0		0.0110479	1.95672	0.097441	2.04758	4.47315	+	0.966657	0.0147277	1	-0.0236512	-0.0429789		0.422282	0.374397	0.942653	-0.439961	-0.833519		12.8275	13.2147	12.6723	14.5466	NaN	13.7957	11.6556	12.2193	9.45897	11.5403	NaN	11.9447	NaN	14.9438	NaN	12.0645	12.6963	NaN	11.5109	11.133	12.0976	10.0359
O43236	SEPTIN4	Septin-4	Undefined	0.319317	0.495777	0.432619	-1.05704	-1.19094		0.173229	0.761379	0.370193	0.325523	1.77936		0.242893	0.614585	1	-0.499008	-1.23407		0.0366495	1.43593	0.643529	-0.872712	-2.32873	+	10.8583	11.1958	11.3478	10.1013	NaN	NaN	10.0592	11.0591	11.3895	9.69323	9.05504	10.4169	9.96729	10.0514	7.63079	10.7325	11.7008	9.71246	10.8899	10.307	11.5811	NaN
O43237	DYNC1LI2	Cytoplasmic dynein 1 light intermediate chain 2	Undefined	0.162622	0.788821	0.285438	-0.544288	-1.84257		0.404448	0.393137	0.58948	-0.315366	-0.910222		0.757579	0.120572	1	0.0841597	0.315801		0.870651	0.060156	0.994619	-0.0355139	-0.165844		14.9738	15.186	15.4755	13.8391	13.3574	13.419	14.5009	14.7479	15.1128	14.4399	14.6314	14.71	14.125	14.2038	13.7218	15.0128	15.1666	14.3939	14.7708	14.9093	15.2978	14.4258
O43242	PSMD3	26S proteasome non-ATPase regulatory subunit 3	Undefined	0.236377	0.626394	0.348376	1.67668	1.47619		0.222907	0.651877	0.419682	0.862764	1.39116		0.915714	0.0382403	1	-0.111123	-0.108086		0.276491	0.558319	0.931603	0.9199	1.13239		10.6894	10.5824	11.1431	10.2379	11.6926	8.25755	8.75298	8.85212	10.3373	9.7284	9.55421	10.2015	12.1756	8.56932	8.75559	11.3665	8.8663	9.9681	7.43363	7.89222	9.43469	8.29404
O43251	RBFOX2	RNA binding protein fox-1 homolog 2	Undefined	0.0150817	1.82155	0.118067	-1.15345	-5.03731	+	0.34694	0.459746	0.539221	0.28922	1.03776		0.823056	0.0845706	1	-0.138131	-0.228565		0.976285	0.0104233	0.997216	0.0158901	0.0302622		13.7001	13.2295	13.4256	12.9689	12.5989	12.7695	13.1397	12.9939	13.5903	11.5674	12.2856	13.3804	12.7899	11.3361	11.5822	10.3667	13.2929	12.6492	12.8075	11.9391	13.7051	11.6766
O43294	TGFB1I1	Transforming growth factor beta-1-induced transcript 1 protein	Undefined	0.944892	0.024618	0.949211	-0.0229154	-0.0750605		0.396651	0.401591	0.582632	-0.701282	-0.926616		0.358688	0.445283	1	-0.441038	-0.95445		0.672907	0.172045	0.957403	-0.171361	-0.431174		9.64686	11.5288	9.57268	11.7626	8.85038	13.2704	11.6032	11.6079	10.3409	11.0952	12.4473	11.7449	11.1644	10.6011	10.225	12.732	11.0414	11.3878	10.3408	12.0442	11.0831	10.6979
O43295	SRGAP3	SLIT-ROBO Rho GTPase-activating protein 3	Undefined	0.695969	0.15741	0.733012	-0.709294	-0.451329		0.987078	0.00564843	0.993077	-0.0167429	-0.0175793		0.364701	0.438063	1	-0.837807	-0.945518		0.173876	0.759761	0.857621	-1.11515	-1.43869		11.1007	11.2464	11.4638	8.24626	NaN	NaN	11.0435	11.1181	9.26246	10.7	7.66352	8.36154	9.73576	10.7742	8.26655	NaN	11.4103	8.41038	11.0837	8.97108	11.8396	NaN
O43301	HSPA12A	Heat shock 70 kDa protein 12A	Undefined	0.0143986	1.84168	0.11739	-1.04222	-5.12299	+	0.208879	0.680104	0.399195	-0.510496	-1.44199		0.957836	0.018709	1	-0.0221085	-0.0539848		0.317217	0.498644	0.917415	-0.379232	-1.03722		15.9398	15.9277	15.992	15.3272	13.2052	13.3552	15.8119	15.5687	16.1414	15.6323	14.384	15.2718	15.023	15.4079	14.4532	14.249	16.4006	15.8983	15.4361	15.567	16.5665	15.1276
O43390	HNRNPR	Heterogeneous nuclear ribonucleoprotein R	Undefined	0.395445	0.402914	0.496605	-0.658923	-0.989312		0.203778	0.690842	0.396501	-0.660238	-1.46129		0.586605	0.231654	1	-0.260046	-0.558754		0.747613	0.126323	0.971652	0.114089	0.328206		11.406	11.5253	11.8989	12.1482	9.2267	11.3553	12.3163	12.0067	12.1909	11.9228	11.9633	11.122	12.8279	10.1423	10.5219	10.0569	11.9409	12.493	10.9341	10.8167	10.4171	10.5912
O43396	TXNL1	Thioredoxin-like protein 1	Undefined	0.783797	0.105797	0.817069	-0.225959	-0.299952		0.654704	0.183955	0.787035	0.0683444	0.47516		0.146321	0.834692	1	-0.649883	-1.55328		0.282221	0.549411	0.934097	-0.425338	-1.1184		12.6961	11.8408	12.7752	12.599	10.8824	10.2531	12.9566	11.8797	12.4318	12.3089	10.4118	10.6477	11.5197	10.2424	12.0902	11.4367	12.4131	12.2013	11.6059	9.97244	12.9769	11.3112
O43399	TPD52L2	Tumor protein D54	Undefined	0.0850377	1.07039	0.206372	-0.841223	-2.53518		0.0175338	1.75612	0.124603	0.807776	3.90051	+	0.828911	0.0814924	1	-0.135632	-0.220865		0.144893	0.838954	0.867522	-1.11011	-1.54398		10.7248	11.1751	11.3143	11.0956	NaN	8.61182	10.5189	10.4605	10.7344	9.89382	6.37176	7.27516	10.8066	9.42294	8.56549	8.57432	11.0635	11.2043	9.10097	9.36555	11.7429	8.92169
O43432	EIF4G3	Eukaryotic translation initiation factor 4 gamma 3	Undefined	1	0	0.961857	NaN	0		1	0	1	1.76257	0		0.0389259	1.40976	1	-1.55142	-2.63256	+	0.166963	0.777379	0.871196	-0.9236	-1.54206		NaN	8.62897	NaN	NaN	NaN	NaN	NaN	6.8664	8.31989	8.71578	NaN	NaN	7.85335	NaN	NaN	NaN	NaN	7.33695	7.34211	NaN	8.40936	NaN
O43488	AKR7A2	Aflatoxin B1 aldehyde reductase member 2	Undefined	0.951478	0.0216011	0.953462	-0.0197315	-0.0660705		0.285402	0.544543	0.484781	0.178607	1.19576		0.060834	1.21585	1	0.314491	2.06864		0.0202006	1.69464	0.536492	0.34572	2.61937		16.8509	17.2468	16.9665	16.8729	17.019	16.2932	16.492	16.8633	16.7523	16.2909	17.0387	16.7403	16.93	15.969	17.056	16.6262	16.2831	16.7685	16.9435	16.665	16.252	16.2562
O43491	EPB41L2	Band 4.1-like protein 2	Undefined	0.132873	0.876563	0.258757	-0.459259	-2.04914		0.146044	0.835516	0.336552	-0.360561	-1.7201		0.817036	0.0877591	1	0.0878032	0.236497		0.466159	0.331466	0.933493	0.228201	0.749167		15.4863	15.6001	15.5031	14.8923	14.9417	14.8671	15.5076	15.5723	15.7203	14.9045	16.2009	15.5482	14.4618	14.3264	14.9488	16.1669	15.377	14.8205	15.5322	16.0112	15.6644	14.7516
O43548	TGM5	Protein-glutamine gamma-glutamyltransferase 5	Undefined	1	0	0.995366	NaN	0		#VALUE!	NaN	1	0	NaN		0.0863541	1.06372	1	-6.62682	-2.51766		1	0	1	NaN	0		NaN	NaN	NaN	NaN	NaN	NaN	NaN	NaN	NaN	NaN	NaN	NaN	NaN	NaN	NaN	NaN	3.81436	NaN	-1.65102	NaN	NaN	10.0999
O43617	TRAPPC3	Trafficking protein particle complex subunit 3	Undefined	0.932917	0.0301568	0.938289	0.0641818	0.0914251		0.107181	0.969881	0.278488	-0.308781	-2.0704		0.89243	0.0494257	1	-0.0439453	-0.138128		0.504	0.29757	0.928971	0.123882	0.685863		11.2698	11.8122	11.6366	11.9908	11.8139	NaN	11.8737	12.0088	12.2547	11.8001	12.1298	11.8355	12.9826	12.1501	10.9515	11.4364	10.8226	12.7765	11.759	11.9057	11.4541	12.2141
O43678	NDUFA2	NADH dehydrogenase [ubiquinone] 1 alpha subcomplex subunit 2	Undefined	0.164432	0.784013	0.284459	-0.772033	-1.83145		0.781018	0.107339	0.868918	-0.0892118	-0.293381		0.431814	0.364703	1	0.365702	0.813433		0.827548	0.0822066	0.993199	-0.0816098	-0.221962		14.5799	14.1374	14.1821	14.1536	12.1071	12.7347	14.6174	13.8047	13.6434	13.7704	13.5903	13.0039	14.6079	14.622	12.1617	12.2629	14.4916	14.8913	13.8773	13.4824	14.2894	13.4432
O43681	GET3	ATPase GET3	Undefined	0.714111	0.146234	0.751689	0.279909	0.421918		0.185648	0.731311	0.38072	-1.40494	-1.53386		0.810818	0.0910764	1	-0.333299	-0.245197		0.515594	0.287692	0.92941	0.815817	0.668364		7.81614	3.31123	6.19758	8.5685	11.614	13.7488	9.95827	8.1545	8.98012	8.04084	10.6534	13.8988	9.02515	8.69466	NaN	11.8316	8.21186	9.73358	6.4825	10.7662	6.14823	11.2647
O43707	ACTN4	Alpha-actinin-4	Undefined	0.797306	0.0983748	0.829281	0.0725217	0.280527		0.777815	0.109124	0.866178	-0.0531414	-0.297825		0.845003	0.0731418	1	-0.0528862	-0.199774		0.729533	0.136955	0.966434	0.0739579	0.352747		15.8697	16.249	15.3266	16.4199	16.3843	17.5797	16.1552	16.4879	15.898	16.2689	16.4509	16.8871	16.2266	15.136	16.4852	17.3669	15.9263	15.7835	16.4019	16.813	15.8916	15.9952
O43759	SYNGR1	Synaptogyrin-1	Undefined	0.934501	0.0294202	0.939369	-0.0252993	-0.0892591		0.201677	0.695344	0.397501	0.547824	1.46937		0.295748	0.529078	1	-0.650968	-1.09324		0.140016	0.853821	0.87259	-1.08964	-1.56451		16.6098	15.6841	16.353	14.1547	12.3851	12.5686	15.1489	14.6641	15.6731	15.0852	11.1824	12.7147	15.4799	14.1928	14.0606	14.2325	15.3441	15.0383	13.6012	14.0834	16.2281	13.8767
O43761	SYNGR3	Synaptogyrin-3	Undefined	0.408376	0.388939	0.508568	-0.251343	-0.958835		0.576488	0.23921	0.719482	-0.203481	-0.597037		0.922851	0.0348685	1	-0.0456429	-0.0988997		0.504766	0.29691	0.929651	-0.272177	-0.684611		16.4705	15.9788	16.334	16.3895	13.8919	13.125	16.1621	15.7131	15.7592	16.3534	14.6812	14.7414	16.5617	16.3343	14.5136	14.7649	16.2285	16.5206	15.4555	14.9752	16.3144	15.6358
O43765	SGTA	Small glutamine-rich tetratricopeptide repeat-containing protein alpha	Undefined	0.403237	0.39444	0.505803	0.403046	0.970839		0.919474	0.0364603	0.959638	-0.0462378	-0.106304		0.440766	0.355792	1	-0.505842	-0.797304		0.519687	0.284258	0.929227	-0.349817	-0.660447		12.6137	11.7022	12.6314	11.2268	11.7877	9.26215	11.4443	12.3736	12.2762	10.7402	11.5476	11.1195	11.8708	11.6238	11.5898	12.2381	12.0133	11.7836	11.2804	10.6329	12.4292	10.5771
O43768	ENSA	Alpha-endosulfine	Undefined	0.638871	0.194587	0.684363	0.123907	0.520206		0.00244124	2.61239	0.0403333	1.0029	6.80146	+	0.675624	0.170295	1	-0.259085	-0.428859		0.123291	0.909068	0.847767	-0.837079	-1.63991		13.8843	13.7127	14.4608	13.3888	12.7231	NaN	13.2794	12.7797	13.6623	12.0066	11.4272	12.5427	13.5199	13.0352	12.7896	13.9282	13.2441	12.3374	12.8484	14.3474	14.0707	10.9269
O43776	NARS1	Asparagine--tRNA ligase, cytoplasmic	Undefined	0.831553	0.08011	0.857313	0.0911601	0.231873		0.313976	0.503103	0.511142	1.12562	1.11905		0.637811	0.195308	1	-0.423356	-0.482966		0.927018	0.032912	0.993844	-0.0728117	-0.093261		13.1567	12.1018	14.6514	12.938	14.0997	15.7362	13.7714	13.681	10.3911	13.541	12.5895	11.9561	13.3312	11.1606	12.7971	12.2937	13.3664	11.8665	12.8677	11.1174	13.295	11.6965
O43837	IDH3B	Isocitrate dehydrogenase [NAD] subunit beta, mitochondrial	Undefined	0.18064	0.743187	0.297369	-0.72243	-1.73779		0.859504	0.0657523	0.924127	0.0860421	0.186338		0.548873	0.260528	1	-0.350981	-0.616828		0.243445	0.613599	0.91187	-0.630526	-1.21775		16.3946	15.6165	16.5262	14.3151	11.6358	12.6162	14.8992	15.0692	15.4677	14.932	13.1032	13.117	14.2785	14.9463	13.6859	13.0432	15.9886	14.6279	14.3527	13.8744	16.1933	14.2931
O43865	AHCYL1	S-adenosylhomocysteine hydrolase-like protein 1	Undefined	0.467199	0.330498	0.553324	0.446378	0.830447		0.875993	0.0574994	0.932319	0.0520301	0.164216		0.0399805	1.39815	1	-0.672035	-2.30299	+	0.613289	0.212335	0.946814	0.0704617	0.516909		15.3318	15.4279	15.496	16.04	14.322	15.4912	15.1084	15.3165	14.9429	15.1578	15.6907	15.5804	14.2461	15.2617	15.5364	14.9691	15.0219	13.529	15.5199	14.157	15.4646	15.0559
O43866	CD5L	CD5 antigen-like	Undefined	0.594775	0.225647	0.648022	0.786921	0.593235		0.0862898	1.06404	0.24552	1.54107	2.26409		0.665421	0.176903	1	0.475939	0.44332		0.150419	0.822697	0.862979	-1.40217	-1.52141		13.6292	14.6675	NaN	10.3928	15.9961	14.9614	12.0039	15.2118	11.8254	9.5194	12.4487	12.7578	14.8847	13.9331	15.8933	15.1271	13.504	15.8394	11.6791	15.6679	10.1152	13.4382
O43920	NDUFS5	NADH dehydrogenase [ubiquinone] iron-sulfur protein 5	Undefined	1	0	0.991265	-0.735949	0		0.434161	0.362349	0.610988	1.81285	1.23162		0.921775	0.0353753	1	-0.0913324	-0.10134		0.236498	0.626173	0.916127	-1.79582	-1.29468		11.5642	10.6727	11.3039	10.1575	NaN	NaN	NaN	NaN	10.9629	6.87274	NaN	NaN	NaN	8.73015	NaN	9.05667	11.1557	NaN	10.9186	9.79262	11.0411	NaN
O60220	TIMM8A	Mitochondrial import inner membrane translocase subunit Tim8 A	Undefined	0.282912	0.548348	0.400445	2.80751	1.30519		0.259465	0.585921	0.457869	-1.73976	-1.27156		0.271037	0.566971	1	-1.71029	-1.15382		0.349053	0.457109	0.931844	0.883167	0.968867		9.3543	6.03817	9.21042	8.66658	9.50665	2.18882	9.0585	9.30314	8.73576	8.02357	10.1901	10.0924	7.42349	10.3342	10.2914	9.74275	9.06379	8.36807	1.59543	7.53455	8.48365	2.51265
O60237	PPP1R12B	Protein phosphatase 1 regulatory subunit 12B	Undefined	0.90511	0.0432985	0.91502	-0.109517	-0.129564		0.752931	0.123245	0.85076	0.107442	0.332596		0.852527	0.0692918	1	0.0854146	0.189945		0.547517	0.261603	0.936191	0.282107	0.61641		13.0852	13.6486	12.3334	12.6868	12.8717	14.5855	11.7948	13.2066	12.1568	12.992	13.9657	14.4506	13.7834	10.8197	12.599	13.9508	12.3055	13.3163	12.4436	13.5256	12.531	12.1339
O60262	GNG7	Guanine nucleotide-binding protein G(I)/G(S)/G(O) subunit gamma-7	Undefined	0.450316	0.346483	0.541998	0.0938199	0.865748		0.799268	0.0973073	0.880834	-0.079045	-0.268186		0.500462	0.300629	1	-0.288058	-0.694718		0.830624	0.0805957	0.993908	-0.0735993	-0.217936		16.2077	16.4291	16.6837	15.6054	14.7021	14.3615	15.4036	15.9749	16.3663	15.9178	15.7746	15.0266	15.9824	15.9328	15.4573	15.1207	16.1607	15.877	15.1152	14.9651	16.3381	15.1957
O60268	KIAA0513	Uncharacterized protein KIAA0513	Undefined	0.322031	0.492103	0.435673	-1.1196	-1.18297		0.68388	0.16502	0.8038	-0.288941	-0.438181		0.543266	0.264987	1	-0.472304	-0.625641		0.112152	0.950194	0.850072	-1.19305	-1.69521		12.3054	12.1442	12.6872	11.4602	NaN	7.6413	12.4709	11.5342	12.3239	10.8478	8.93658	10.5062	11.1554	12.9118	8.73626	10.0141	13.1043	11.3186	11.4788	11.3943	12.7417	8.81796
O60271	SPAG9	C-Jun-amino-terminal kinase-interacting protein 4	Undefined	1	0	0.957448	-0.0689497	0		0.0259558	1.58577	0.142016	1.40102	6.08553	+	0.0732554	1.13516	1	-0.972087	-1.98011		0.012488	1.90351	0.497143	-1.4167	-2.98141	+	8.34198	8.36448	9.02897	NaN	NaN	NaN	7.37925	6.62211	7.531	6.72894	NaN	NaN	NaN	NaN	NaN	6.79537	8.22717	7.75219	7.19607	6.86432	9.27008	NaN
O60282	KIF5C	Kinesin heavy chain isoform 5C	Undefined	0.448402	0.348332	0.539155	-0.561904	-0.869821		0.302226	0.519669	0.501175	-0.320826	-1.14982		0.210774	0.676184	1	-0.494298	-1.32213		0.235104	0.628741	0.919488	-0.325164	-1.24071		13.1213	12.9592	13.0249	12.0901	10.6206	12.0066	13.1427	12.8323	12.8467	12.1338	12.2319	12.5605	11.5508	12.0469	11.2694	12.7072	13.1715	11.4172	13.0063	12.227	13.2198	11.9323
O60313	OPA1	Dynamin-like 120 kDa protein, mitochondrial	Undefined	0.681465	0.166556	0.725123	-0.358279	-0.452752		0.395153	0.403235	0.582598	-0.515689	-0.929795		0.803667	0.0949241	1	-0.196824	-0.254171		0.994383	0.00244626	1	0.00428839	0.00716651		17.4363	15.6257	17.3256	14.5841	12.9487	13.9537	16.4415	16.0233	16.1727	15.7301	15.1104	15.4902	15.1009	16.6625	14.1996	15.1115	16.9807	15.1917	15.6621	14.6732	16.9652	13.2659
O60331	PIP5K1C	Phosphatidylinositol 4-phosphate 5-kinase type-1 gamma	Undefined	0.350766	0.454983	0.463453	-0.58966	-1.20716		0.166064	0.779726	0.361265	1.06025	1.62044		0.114401	0.941571	1	-0.877491	-1.71469		0.00284045	2.54661	0.450667	-1.51045	-3.66757	+	13.0461	12.9754	12.8633	11.0693	9.2376	10.5898	10.1075	10.4284	11.3212	10.451	10.5432	10.5687	10.5336	11.0089	10.4949	NaN	11.9778	10.7613	11.0672	11.0055	13.2965	NaN
O60437	PPL	Periplakin	Undefined	0.24018	0.619462	0.354911	-6.97228	-2.52362		0.562777	0.249664	0.707453	-0.691634	-0.630192		0.020742	1.68315	1	2.3338	2.6977	+	0.851147	0.0699953	0.995866	-0.187794	-0.191429		11.7279	10.2789	10.8542	5.65756	NaN	8.5367	12.2208	10.8704	10.1438	10.4112	7.12367	6.86721	7.43672	NaN	NaN	2.58088	11.6462	12.7665	11.7824	12.316	8.79198	8.53771
O60493	SNX3	Sorting nexin-3	Undefined	0.12831	0.891741	0.253983	-0.493705	-2.08564		0.138853	0.857444	0.332715	-0.266601	-1.75927		0.171428	0.765919	1	0.15793	1.45462		0.435673	0.360839	0.938026	0.0733541	0.802505		14.4654	14.4744	14.6768	14.5064	14.1081	13.7572	14.6271	14.7296	14.6337	14.356	14.6336	14.6078	14.6672	14.3238	13.6142	14.1503	14.7173	14.7321	14.7776	14.5032	14.591	14.2343
O60504	SORBS3	Vinexin	Undefined	0.981683	0.00802892	0.980205	0.0131028	0.0249216		0.533725	0.272683	0.681978	-0.277894	-0.668001		0.873524	0.0587252	1	0.0545528	0.16262		0.949109	0.0226837	0.992624	0.0171658	0.0649791		14.1152	14.0828	12.1138	13.9784	14.0138	14.9058	13.6589	14.4048	14.2042	14.6268	13.7839	14.1986	15.227	12.8762	14.2154	14.4682	13.9877	14.0237	13.7533	14.9697	13.8689	13.2739
O60506	SYNCRIP	Heterogeneous nuclear ribonucleoprotein Q	Undefined	0.0590276	1.22894	0.18108	-1.42829	-2.97086		0.478031	0.320544	0.641003	-0.26229	-0.76642		0.255885	0.591954	1	0.617892	1.1931		0.171272	0.766314	0.872976	0.600205	1.44209		11.6045	10.5795	11.6975	11.5175	10.6992	11.4715	12.6393	11.3804	11.598	10.5738	11.7999	11.152	11.3105	10.3623	10.0923	8.68813	11.4832	12.7689	11.3417	10.5725	10.2608	10.6551
O60664	PLIN3	Perilipin-3	Undefined	0.0196974	1.70559	0.120742	-0.919518	-4.56647	+	0.2709	0.56719	0.467848	-0.1621	-1.23733		0.736101	0.133062	1	-0.246499	-0.344952		0.827017	0.0824857	0.994459	-0.132691	-0.222659		13.4781	14.387	14.7935	13.3765	14.145	14.2288	13.2002	14.633	14.6368	13.5676	14.6711	14.6727	13.717	13.1359	12.4443	13.4905	14.8908	14.2548	13.5106	13.8095	13.8955	14.6245
O60716	CTNND1	Catenin delta-1	Undefined	0.0953684	1.0206	0.218606	-0.852964	-2.40589		0.480226	0.318554	0.641773	-0.214236	-0.762391		0.905913	0.0429133	1	-0.0440502	-0.120716		0.836173	0.0777038	0.990978	-0.0607441	-0.210679		12.5025	12.5094	12.2616	12.2328	11.1759	12.1668	12.1803	12.231	12.2171	12.4624	12.7198	12.3237	11.8912	12.2852	11.5255	10.3759	12.2115	12.9159	12.0888	12.2735	12.9561	11.5487
O60763	USO1	General vesicular transport factor p115	Undefined	0.0132833	1.87669	0.118308	-1.14196	-5.27491	+	0.144112	0.841299	0.337408	-0.831464	-1.73043		0.738721	0.131519	1	0.200048	0.34138		0.622781	0.205664	0.950565	0.236946	0.503004		11.6097	11.6097	11.2154	11.2317	8.14925	8.88214	11.3004	11.4725	11.6756	11.6192	10.2492	11.3697	10.9167	10.2563	9.58248	9.65358	12.2757	10.8114	11.1358	10.754	11.7307	9.67733
O60784	TOM1	Target of Myb protein 1	Undefined	0.786066	0.104541	0.818315	-0.26006	-0.296679		0.514888	0.288288	0.666302	-0.172245	-0.700456		0.537015	0.270014	1	0.542964	0.635529		0.841476	0.0749585	0.992419	-0.149376	-0.203757		12.3635	11.6192	13.2866	12.8406	10.4402	9.46753	13.0024	12.2422	12.5396	12.4219	11.017	9.82788	13.2476	13.0157	9.37335	13.4599	13.1326	13.839	11.6303	11.5348	11.893	7.9061
O60814	H2BC12	Histone H2B type 1-K	Undefined	0.0917148	1.03756	0.217553	-0.51109	-2.44957		0.179006	0.747132	0.377958	-0.534393	-1.56217		0.518917	0.284902	1	0.164388	0.66453		0.212726	0.67218	0.902638	0.395881	1.30563		20.1848	20.5965	20.4359	20.1325	19.4158	20.1461	20.3942	20.52	20.1514	22.1669	20.276	20.6094	20.4711	19.5948	20.0077	19.7013	20.4179	20.5453	20.542	20.3141	20.3313	20.1021
O60861	GAS7	Growth arrest-specific protein 7	Undefined	0.912998	0.0395304	0.926453	-0.0879521	-0.118724		0.0758423	1.12009	0.231595	0.928111	2.38178		0.0157007	1.80408	1	-1.17576	-2.85341	+	0.00221569	2.65449	0.444571	-0.997329	-3.87303	+	13.0442	12.7998	13.0872	11.7602	NaN	13.2898	12.2611	11.3157	12.0322	12.2293	NaN	11.5023	11.071	10.8241	13.6734	10.8385	13.026	11.0413	12.0248	10.6666	12.9786	12.125
O60869	EDF1	Endothelial differentiation-related factor 1	Undefined	0.0612384	1.21298	0.186179	-0.996868	-2.92519		0.00890194	2.05052	0.0924507	1.47497	6.08755	+	0.442799	0.353793	1	-0.40035	-0.79367		0.394128	0.404363	0.933527	-0.35132	-0.881358		10.4471	10.5497	10.8794	9.1977	NaN	11.0255	8.33338	9.59839	9.55046	NaN	8.94593	9.51967	8.24582	8.3243	8.45047	7.55407	9.85259	8.88274	9.99985	7.82695	10.8799	9.30167
O60883	GPR37L1	G-protein coupled receptor 37-like 1	Undefined	0.69949	0.155218	0.735894	0.179671	0.424981		0.931729	0.0307102	0.964772	-0.023441	-0.0900687		0.532309	0.273836	1	-0.350968	-0.643016		0.744049	0.128398	0.96935	-0.154524	-0.333026		11.5927	11.4051	11.3261	11.6057	10.7967	9.3797	11.761	10.9758	11.1035	11.6551	10.1882	10.5631	10.7916	11.4398	10.3021	11.5639	11.5303	10.3533	10.6061	10.8889	11.9136	10.6169
O60884	DNAJA2	DnaJ homolog subfamily A member 2	Undefined	0.0599066	1.22253	0.181796	-1.00074	-2.95245		0.352748	0.452536	0.542589	0.35859	1.02412		0.976049	0.0105285	1	-0.0135108	-0.0306548		0.571766	0.242782	0.939351	-0.217443	-0.579034		15.0835	14.6961	15.1579	14.0193	14.0611	13.3191	13.2954	14.1538	14.6076	14.0319	13.9729	14.1238	13.9587	12.056	13.1138	13.8078	14.3636	13.8948	14.3756	14.3054	15.3595	13.2792
O60925	PFDN1	Prefoldin subunit 1	Undefined	0.0655658	1.18332	0.189957	-1.1098	-2.8415		0.0277084	1.55739	0.148973	-0.589962	-3.07239	+	0.491525	0.308454	1	0.195882	0.709576		0.541729	0.266218	0.935955	-0.187993	-0.625463		12.2355	12.073	12.1903	12.5302	10.134	11.2347	13.3158	12.3939	12.6707	12.5395	11.3672	11.6504	11.8488	12.7186	11.0337	10.7869	13.0491	12.722	12.8544	12.2017	12.1883	12.207
O75044	SRGAP2	SLIT-ROBO Rho GTPase-activating protein 2	Undefined	0.472377	0.325711	0.557243	-0.69278	-0.878387		0.997342	0.00115605	0.998281	0.00125008	0.00354449		0.103179	0.986409	1	-0.895895	-1.76383		0.0905178	1.04327	0.794075	-0.902347	-1.81802		12.0223	11.9394	12.0466	10.7916	NaN	8.06261	11.7597	11.6369	11.0253	11.4481	11.2234	8.98619	10.7678	NaN	9.43627	10.6898	11.2785	11.1067	11.577	10.1167	12.4751	10.6307
O75077	ADAM23	Disintegrin and metalloproteinase domain-containing protein 23	Undefined	1	0	0.979397	NaN	0		0.854242	0.0684191	0.92082	-0.145351	-0.20004		0.659107	0.181044	1	0.299583	0.458042		0.18116	0.741938	0.87799	-0.653791	-1.42765		8.79895	8.14526	7.23575	7.78275	NaN	NaN	8.40044	7.05997	9.48303	7.60068	8.36253	8.46084	NaN	NaN	NaN	NaN	10.6074	8.22536	8.71109	NaN	9.61035	NaN
O75083	WDR1	WD repeat-containing protein 1	Undefined	0.282227	0.549401	0.400097	-0.226977	-1.30748		0.548028	0.261197	0.695988	-0.0566146	-0.643868		0.199725	0.699568	1	-0.157056	-1.35711		0.5465	0.262409	0.936965	0.0478413	0.617996		16.4255	16.2291	16.6231	16.451	16.1503	16.9196	16.5135	16.4346	16.42	16.4391	16.5316	16.7994	15.8686	15.9088	15.9209	16.6663	16.4928	15.9116	16.3247	16.5435	16.3728	16.2746
O75094	SLIT3	Slit homolog 3 protein	Undefined	1	0	0.937174	4.49921	0		1	0	0.970378	-0.729009	0		1	0	0.984036	-0.834917	0		1	0	0.990649	1.80966	0		6.96614	8.84	6.91761	10.0243	11.3184	11.7528	7.69515	NaN	NaN	NaN	NaN	NaN	9.54978	9.99151	11.1946	10.9726	5.05057	NaN	NaN	NaN	NaN	NaN
O75112	LDB3	LIM domain-binding protein 3	Undefined	1	0	0.947903	-0.445215	0		0.882651	0.0542109	0.93671	0.0982509	0.155311		0.752353	0.123578	1	0.288689	0.330367		0.858472	0.0662737	0.993031	0.13764	0.182977		10.1292	9.58255	8.04036	12.0574	8.51101	13.1934	11.1531	10.3886	7.25278	10.668	10.3628	11.0992	9.87805	NaN	9.32671	8.17251	NaN	10.8383	9.77192	NaN	8.10158	NaN
O75116	ROCK2	Rho-associated protein kinase 2	Undefined	0.0511165	1.29144	0.170772	-0.301876	-3.15376		0.183151	0.73719	0.3815	-0.555413	-1.54438		0.853063	0.0690189	1	0.0871704	0.189246		0.585654	0.232359	0.937677	0.200094	0.558005		13.5568	13.3341	13.581	13.2431	11.0001	12.2253	13.8837	13.4103	13.5339	12.9357	12.8967	13.6126	13.5107	13.3014	12.3006	12.7433	13.7211	13.8902	12.4943	12.9579	13.3365	12.8168
O75122	CLASP2	CLIP-associating protein 2	Undefined	0.0341192	1.467	0.145392	-0.696677	-3.70671	+	0.419136	0.377646	0.600545	-0.384	-0.880007		0.737973	0.13196	1	0.143373	0.342399		0.780527	0.107612	0.982233	-0.0996763	-0.284053		16.8329	17.0094	16.9793	15.7503	14.8865	14.3893	16.0193	16.2883	17.1037	16.609	15.7733	16.358	16.1313	15.6437	15.8689	15.976	17.1979	16.5518	16.0835	16.5733	17.1148	15.6275
O75131	CPNE3	Copine-3	Undefined	0.407571	0.389797	0.507378	-0.922788	-1.34251		0.0294305	1.5312	0.159757	-1.99911	-21.6159	+	0.851444	0.0698437	1	0.194926	0.19432		0.332743	0.477891	0.91899	1.09171	1.04041		NaN	NaN	5.34	NaN	7.84536	NaN	8.47681	NaN	7.43159	NaN	9.75199	NaN	NaN	NaN	6.50558	7.91902	6.69988	NaN	8.11572	8.15445	NaN	9.81374
O75145	PPFIA3	Liprin-alpha-3	Undefined	0.275122	0.560474	0.394728	-0.869218	-1.33162		0.173534	0.760615	0.369711	0.425989	1.58628		0.775024	0.110685	1	0.278406	0.292334		0.661234	0.179645	0.958004	-0.388482	-0.447679		14.2761	13.6631	14.0493	13.0237	11.4253	10.1121	12.9173	12.6887	13.6832	13.1656	11.8149	9.72395	13.5163	13.2636	10.0467	11.6932	13.7666	13.3206	12.8657	12.0439	13.8928	11.8117
O75146	HIP1R	Huntingtin-interacting protein 1-related protein	Undefined	0.723065	0.140823	0.759122	0.306291	0.389267		0.20469	0.688903	0.396398	0.509644	1.51358		0.155899	0.807157	1	-0.781678	-1.51405		0.546743	0.262217	0.936581	0.173103	0.617618		12.6853	13.8046	13.8254	12.4547	11.182	NaN	12.3896	12.515	12.6723	12.066	11.7608	11.8703	13.0223	9.91763	10.9122	12.4033	12.289	11.8789	9.23204	11.6304	12.2066	12.2654
O75190	DNAJB6	DnaJ homolog subfamily B member 6	Undefined	0.626341	0.203189	0.675321	-0.17428	-0.540598		0.406886	0.390527	0.591483	-0.230957	-0.925937		0.506075	0.295785	1	0.414589	0.685469		0.603653	0.219213	0.941591	0.271351	0.531131		12.8378	12.3751	12.6881	11.1043	NaN	10.3744	12.7186	12.1446	12.5117	11.9531	11.6289	11.2064	12.1127	12.5645	10.8809	12.4267	12.4708	12.5047	11.841	11.8654	12.4478	10.2915
O75223	GGCT	Gamma-glutamylcyclotransferase	Undefined	1	0	0.940326	NaN	0		0.56238	0.24997	0.707053	-1.02359	-0.820994		0.608734	0.215573	1	-0.541218	-0.539856		0.601956	0.220435	0.94182	0.522326	0.546105		11.0722	11.7574	11.5136	10.1693	NaN	10.6857	10.849	NaN	NaN	12.4396	13.5806	NaN	NaN	11.9017	NaN	12.519	11.1892	NaN	11.2632	NaN	12.0524	13.9572
O75251	NDUFS7	NADH dehydrogenase [ubiquinone] iron-sulfur protein 7, mitochondrial	Undefined	0.0519327	1.28456	0.17	-1.2205	-3.13329		0.4516	0.345246	0.621877	-0.576379	-0.816015		0.875258	0.0578639	1	-0.0931515	-0.160369		0.518785	0.285012	0.930182	-0.34746	-0.661895		15.0271	14.71	14.4862	13.0034	9.099	10.9907	13.5377	14.1838	13.8588	13.984	11.6501	13.5602	13.4907	12.7376	10.6879	13.0688	14.5744	13.83	12.9764	13.4862	14.825	12.9762
O75306	NDUFS2	NADH dehydrogenase [ubiquinone] iron-sulfur protein 2, mitochondrial	Undefined	0.477572	0.320961	0.5603	0.562204	0.809304		0.73302	0.134884	0.837908	-0.16404	-0.36076		0.668526	0.174882	1	-0.293654	-0.438909		0.841872	0.0747539	0.992281	-0.108127	-0.20324		13.6673	13.9794	12.9096	13.5972	9.65707	12.4491	12.9175	13.2668	12.897	14.166	11.864	12.1326	13.1141	13.6647	12.9775	13.2463	13.8428	11.1298	12.7491	13.0321	13.2516	11.3842
O75334	PPFIA2	Liprin-alpha-2	Undefined	0.0483656	1.31546	0.164399	-1.51771	-13.1373	+	0.227881	0.642292	0.427613	0.820217	1.51133		0.898659	0.046405	1	0.0589947	0.130329		0.216284	0.664976	0.899068	-0.476809	-1.29968		13.137	12.5309	12.2949	11.0487	NaN	NaN	10.8038	11.6507	12.2147	11.0615	11.1437	11.7594	10.9574	9.77593	NaN	NaN	12.5906	11.1781	11.6812	12.4492	12.5758	10.7201
O75340	PDCD6	Programmed cell death protein 6	Undefined	1	0	0.977867	0.0653934	0		0.211467	0.674758	0.401813	0.565103	1.58351		0.305099	0.515559	1	-0.709102	-1.08745		0.87526	0.0578627	0.993593	-0.069585	-0.161051		10.8147	10.4453	11.062	10.7262	NaN	NaN	10.7796	10.4398	9.53942	10.029	11.0211	NaN	10.6861	NaN	NaN	NaN	10.6207	10.9007	7.86353	9.50408	9.48602	NaN
O75348	ATP6V1G1	V-type proton ATPase subunit G 1	Undefined	0.916885	0.0376851	0.928606	0.104803	0.113388		0.985226	0.00646393	0.992982	-0.00393772	-0.0196996		0.772777	0.111946	1	-0.237937	-0.296685		0.830796	0.0805055	0.992901	-0.157129	-0.218389		11.3769	10.6567	11.6687	10.0569	NaN	9.32903	11.8226	10.3783	11.0381	10.3645	8.25391	9.50426	11.1335	9.78554	8.76692	11.3179	10.5902	11.3311	9.87297	8.79033	10.2468	NaN
O75351	VPS4B	Vacuolar protein sorting-associated protein 4B	Undefined	1	0	0.969795	0.434673	0		1	0	0.996329	0.609024	0		0.638533	0.194816	1	-0.23488	-0.488162		0.0394508	1.40394	0.633643	-1.38255	-2.45785	+	NaN	8.48774	NaN	NaN	10.0895	NaN	NaN	7.87872	8.68601	9.57349	NaN	NaN	10.3678	NaN	NaN	9.3981	9.9331	9.86202	9.78611	NaN	9.99951	NaN
O75367	MACROH2A1	Core histone macro-H2A.1	Undefined	0.176274	0.753812	0.296181	-0.665038	-1.76204		0.00175695	2.75524	0.0312653	-1.80111	-6.06668	+	0.331501	0.479516	1	0.686484	1.01202		0.06337	1.19812	0.715804	1.06215	2.01634		11.1935	12.5349	11.6257	13.6559	11.3483	12.6403	14.0098	13.7465	13.0896	14.9933	13.9955	13.9706	13.5571	12.8715	13.2786	12.0003	13.4635	14.4536	14.2388	12.2117	11.4724	13.9114
O75368	SH3BGRL	SH3 domain-binding glutamic acid-rich-like protein	Undefined	0.427706	0.368854	0.520224	-0.428215	-0.914903		0.550666	0.259112	0.697928	0.057144	0.639462		0.255022	0.593422	1	0.288758	1.19539		0.176353	0.753616	0.859575	0.299855	1.424		13.5852	13.5507	14.0148	13.4406	14.5133	13.5704	13.4263	13.7677	13.8649	13.4418	14.1297	13.7016	12.6687	12.2093	14.3401	13.9128	13.7448	13.5677	13.7573	13.7739	13.3393	12.8913
O75369	FLNB	Filamin-B	Undefined	0.044461	1.35202	0.161854	-0.476472	-3.33777		0.303738	0.517501	0.504078	-0.173703	-1.1458		0.626931	0.20278	1	0.160944	0.49881		0.582721	0.23454	0.938191	0.164946	0.562425		14.2289	14.7505	14.1241	15.0571	14.7186	15.4302	14.7576	14.9535	14.2556	14.575	15.2512	15.5589	14.5444	14.2791	14.7219	14.1004	14.6284	14.9171	15.1765	14.8297	13.999	14.7413
O75390	CS	Citrate synthase, mitochondrial	Undefined	0.114933	0.939554	0.234696	-0.553207	-2.20222		0.83638	0.0775966	0.905813	0.057562	0.217549		0.52597	0.279039	1	-0.244926	-0.653161		0.428016	0.36854	0.945053	-0.278741	-0.816272		17.0954	16.9285	17.1323	15.9224	14.6625	14.9235	16.4423	16.5008	16.3342	16.3909	14.9862	15.6647	15.5881	15.9986	15.1742	15.3743	16.6954	15.9611	15.97	15.7216	16.7924	15.308
O75396	SEC22B	Vesicle-trafficking protein SEC22b	Undefined	0.0981594	1.00807	0.220819	-0.910778	-2.37388		0.208852	0.680161	0.399692	-0.310549	-1.49654		0.971271	0.0126594	1	-0.0115268	-0.0367721		0.247944	0.605646	0.916256	-0.383931	-1.20562		11.6056	10.9662	12.1125	11.6994	NaN	10.6738	12.4557	11.7253	11.9472	11.8291	10.6281	10.653	11.3492	11.3966	9.4492	11.8104	12.483	12.095	11.2688	11.8016	12.0733	10.8014
O75439	PMPCB	Mitochondrial-processing peptidase subunit beta	Undefined	0.330317	0.481069	0.445917	-0.988207	-1.27527		0.691283	0.160344	0.805197	0.187891	0.437573		0.89255	0.0493675	1	0.0712819	0.138949		0.456702	0.340367	0.932678	-0.327588	-0.771434		11.0697	10.5242	11.1176	9.47538	NaN	NaN	10.9832	9.52593	10.4798	10.4464	NaN	10.7347	9.2559	10.9666	9.31144	NaN	10.9764	10.4058	11.1164	NaN	10.2746	NaN
O75477	ERLIN1	Erlin-1	Undefined	1	0	0.986065	-2.65598	0		0.198522	0.702191	0.393403	-2.15348	-1.89534		0.436075	0.360439	1	1.20961	0.82595		0.312908	0.504583	0.926533	1.15045	1.0627		5.46247	6.20786	NaN	NaN	NaN	6.61623	9.27056	8.88293	7.08595	6.47328	6.8949	6.59351	NaN	NaN	6.17609	NaN	7.06717	6.87879	8.83207	NaN	7.2515	4.28403
O75534	CSDE1	Cold shock domain-containing protein E1	Undefined	0.270158	0.568383	0.389429	-1.23124	-1.34888		0.608739	0.215569	0.749097	-0.289792	-0.545679		0.593832	0.226337	1	0.444129	0.547861		0.562857	0.249602	0.935944	-0.42207	-0.592665		11.2154	10.0406	10.6565	10.3675	7.82474	9.04695	11.2392	10.6521	10.7852	8.41906	9.78876	10.0061	11.2788	11.691	9.55587	6.60776	11.1754	11.6935	10.7608	10.4287	11.3154	6.60758
O75569	PRKRA	Interferon-inducible double-stranded RNA-dependent protein kinase activator A	Undefined	0.121204	0.916485	0.24567	-1.64814	-2.60439		0.691482	0.160219	0.804886	-0.255216	-0.420645		0.383101	0.416687	1	-0.721527	-0.905344		0.194178	0.7118	0.899282	-0.93651	-1.36373		10.7061	10.3973	10.091	9.05938	9.15756	7.87831	9.36687	9.79164	11.2957	9.92186	8.11767	10.3272	8.61746	NaN	8.43803	8.86656	11.0206	9.20747	10.5884	9.25747	11.3037	11.8612
O75635	SERPINB7	Serpin B7	Undefined	0.453391	0.343527	0.544288	-0.473409	-0.859233		0.331664	0.479302	0.524306	-0.356942	-1.10367		0.728917	0.137322	1	-0.116757	-0.354772		0.165579	0.780995	0.867978	0.360718	1.46291		14.2709	14.1561	14.4546	13.3577	12.864	NaN	13.9921	14.0129	14.4288	14.2112	14.243	13.7757	12.325	13.7879	12.7714	13.7546	13.9135	12.867	13.8406	13.9115	14.0765	13.6214
O75688	PPM1B	Protein phosphatase 1B	Undefined	0.342535	0.465296	0.454778	-0.524955	-1.12483		0.0258352	1.58779	0.140826	-1.0908	-3.13419	+	0.358068	0.446035	1	0.279622	0.955728		0.359072	0.444818	0.927272	0.264913	0.948274		11.8134	11.7789	11.772	11.4318	11.1612	9.99777	12.3886	11.5418	13.2848	12.6198	12.3944	12.2705	12.3461	11.6464	10.6557	12.9774	12.2718	12.9104	12.0323	12.5108	11.0363	11.5951
O75821	EIF3G	Eukaryotic translation initiation factor 3 subunit G	Undefined	0.463085	0.334339	0.55068	-0.435865	-0.838945		0.291269	0.535706	0.4892	-0.347781	-1.17947		0.738467	0.131669	1	0.0883836	0.341726		0.677318	0.169207	0.95796	-0.0960521	-0.42497		13.4946	13.6824	13.7235	12.6889	12.436	12.8122	12.665	13.6932	13.8184	13.6119	13.42	13.7157	14.3476	12.7649	11.9156	13.9156	13.9823	14.0716	13.2749	13.3584	13.743	12.8511
O75822	EIF3J	Eukaryotic translation initiation factor 3 subunit J	Undefined	0.364234	0.43862	0.476707	-0.689752	-1.06695		0.447692	0.34902	0.621571	-1.26798	-0.871337		0.640649	0.19338	1	-0.434141	-0.478855		0.788531	0.103181	0.980979	-0.18577	-0.273409		10.8266	10.7096	11.3287	3.98681	NaN	NaN	9.98964	11.037	11.3394	9.55772	10.2528	10.3266	8.63984	9.24116	10.9437	9.09153	10.8998	8.33468	11.6228	9.81796	11.3498	8.4848
O75828	CBR3	Carbonyl reductase [NADPH] 3	Undefined	0.33964	0.468981	0.450574	-0.442656	-1.13282		0.200271	0.698382	0.395974	-0.362239	-1.47483		0.011668	1.933	1	0.828108	2.97153	+	0.011416	1.94249	0.499789	0.816186	2.90992	+	14.6072	14.3076	15.0741	14.9532	15.7434	14.216	15.7702	15.1114	15.3663	14.3587	15.875	14.5932	15.3808	14.3057	14.3362	14.971	14.8964	15.7061	14.9295	15.2322	14.6679	13.9038
O75874	IDH1	Isocitrate dehydrogenase [NADP] cytoplasmic	Undefined	0.185438	0.731801	0.298649	-0.69915	-1.71189		0.817024	0.0877653	0.890891	0.0678887	0.243868		0.723364	0.140643	1	0.144946	0.362387		0.858108	0.0664579	0.993243	0.0554734	0.182108		15.571	15.6992	15.5565	14.542	14.8732	15.1249	14.5888	15.4147	15.244	14.2337	15.5169	15.9614	13.2237	13.5662	15.9031	15.508	15.1369	13.9699	16.0468	15.844	15.76	14.7236
O75915	ARL6IP5	PRA1 family protein 3	Undefined	0.012465	1.90431	0.114869	-1.0458	-5.3974	+	0.115156	0.938712	0.28807	-0.648491	-1.90477		0.956962	0.0191054	1	-0.0216086	-0.0551048		0.604016	0.218952	0.941356	-0.173642	-0.530594		12.8894	11.987	13.2702	12.9728	9.76309	11.3279	13.4052	12.9918	12.6934	13.4901	11.7437	11.777	13.0158	12.5762	10.3853	11.1818	13.6073	13.4804	11.5766	12.678	13.2065	12.4218
O75955	FLOT1	Flotillin-1	Undefined	0.790158	0.102286	0.821425	-0.0344491	-0.290788		0.285348	0.544625	0.485001	0.128199	1.19591		0.593363	0.226679	1	-0.14037	-0.548565		0.730614	0.136312	0.96655	0.0894022	0.351273		17.0036	16.5046	16.9716	16.54	15.371	15.2486	16.6121	16.4004	16.5568	16.3711	15.6496	15.2802	16.1361	16.3351	15.4701	15.582	16.1938	16.1641	15.8292	15.4741	15.9116	16.2645
O75964	ATP5MG	ATP synthase subunit g, mitochondrial	Undefined	0.46138	0.335941	0.549629	0.248768	0.842486		0.145049	0.838486	0.337709	0.673363	1.7254		0.724209	0.140136	1	-0.155943	-0.361228		0.374239	0.426851	0.931504	-0.381402	-0.917851		14.1667	13.0785	13.6421	11.7231	12.9584	12.5219	13.0843	12.5403	12.8276	12.8588	11.8318	10.9076	13.0065	12.4793	13.0147	12.7633	13.0681	12.9079	12.2308	12.062	13.245	12.2979
O76024	WFS1	Wolframin	Undefined	0.147711	0.830586	0.271833	-0.473218	-1.94		0.901051	0.0452508	0.946579	0.0425773	0.130777		0.573345	0.241584	1	0.223386	0.578928		0.430243	0.366286	0.942687	0.257999	0.812251		14.8687	14.251	15.1671	14.1204	13.1138	12.888	13.7955	13.9567	14.6019	14.0534	13.7544	13.9917	13.2698	12.9731	13.5862	14.242	14.1042	13.925	13.6103	14.3245	14.2466	13.5167
O76041	NEBL	Nebulette	Undefined	0.0916593	1.03782	0.217345	-1.32524	-2.45025		0.683617	0.165187	0.803772	-0.247419	-0.432176		0.895231	0.0480648	1	-0.0802794	-0.134507		0.999103	0.0003896	1	0.000563463	0.00114406		14.2956	13.9368	14.007	12.7419	12.2103	11.746	12.7739	13.4288	14.0402	12.451	13.6346	14.0937	11.8715	12.5956	10.9426	12.5808	13.6521	12.3533	13.161	14.125	14.1871	12.2094
O76070	SNCG	Gamma-synuclein	Undefined	0.563639	0.248999	0.629608	0.174226	0.647151		0.00336633	2.47284	0.0530909	0.561605	5.23551		0.451395	0.345443	1	-0.210213	-0.778425		0.249395	0.603113	0.91341	-0.28407	-1.20175		16.5581	16.8233	17.0747	16.9502	15.9368	16.6906	16.3372	16.3057	16.5507	15.929	15.4768	16.0646	15.8748	16.7528	16.2236	16.5838	16.4678	16.1277	15.7733	16.3694	16.5759	15.8455
O94760	DDAH1	N(G),N(G)-dimethylarginine dimethylaminohydrolase 1	Undefined	0.0424531	1.37209	0.154219	-0.192771	-3.40026		0.118522	0.9262	0.295024	0.287078	1.88232		0.176305	0.753736	1	0.174399	1.4369		0.0194721	1.71059	0.548459	0.347988	2.63821		19.478	19.0617	19.4496	19.6602	19.5532	18.7081	19.3824	18.9029	19.1064	18.6465	19.4412	18.709	18.5694	18.6794	18.962	18.4494	18.6104	18.9252	19.1415	18.7542	18.8921	18.4443
O94772	LY6H	Lymphocyte antigen 6H	Undefined	0.366518	0.435905	0.474154	0.557363	1.06106		0.0527718	1.2776	0.193135	0.867921	2.52623		0.366826	0.43554	1	-0.701003	-0.937827		0.261789	0.582048	0.918057	-0.752472	-1.16934		15.3294	15.154	15.3145	14.5114	12.5229	13.9102	13.5547	13.699	14.8233	13.6975	11.2745	14.486	14.6871	14.2909	14.0156	13.7983	15.0517	13.084	14.3226	12.1042	15.8078	12.8896
O94813	SLIT2	Slit homolog 2 protein	Undefined	0.134107	0.872549	0.26127	8.46104	4.67668		1	0	0.97182	-2.98616	0		0.00679862	2.16758	1	-8.51293	-6.69485	+	1	0	0.989181	1.64101	0		10.273	9.26974	9.9265	12.6599	12.9805	12.5947	NaN	NaN	12.9127	NaN	NaN	NaN	10.1008	6.09367	11.9072	10.5324	NaN	NaN	1.63691	3.88053	NaN	NaN
O94826	TOMM70	Mitochondrial import receptor subunit TOM70	Undefined	0.57843	0.237749	0.6412	-0.192577	-0.65747		0.323544	0.490067	0.521682	0.598794	1.09473		0.712269	0.147356	1	-0.266711	-0.377673		0.691045	0.160494	0.966207	-0.275475	-0.405771		14.0501	13.7347	13.7716	12.9923	12.8433	14.1031	13.7713	13.4563	13.335	14.507	10.8982	11.9344	13.6086	12.5775	NaN	12.7606	13.9606	13.1786	12.4455	12.3853	13.9377	11.5322
O94856	NFASC	Neurofascin	Undefined	0.134239	0.872121	0.261432	-0.366284	-2.03851		0.658597	0.181381	0.791678	-0.145233	-0.469316		0.97922	0.0091199	1	-0.0113924	-0.0265954		0.868761	0.0610996	0.994196	-0.0620519	-0.168291		16.2066	16.235	16.374	16.0466	13.8803	13.5785	15.672	15.8087	16.1982	15.9638	14.533	15.0167	15.6033	15.1594	15.6142	14.4889	16.2525	15.7957	15.502	14.7807	16.1546	14.7203
O94875	SORBS2	Sorbin and SH3 domain-containing protein 2	Undefined	0.175717	0.755187	0.297818	1.0635	1.76518		0.443142	0.353457	0.619589	0.165751	0.832342		0.335752	0.473981	1	-0.454389	-1.0028		0.622848	0.205618	0.949918	0.180323	0.502908		15.1093	15.8971	14.4853	15.5355	15.8019	17.2971	15.2065	15.5829	14.4787	15.602	16.0508	16.2108	16.2511	14.5162	15.6223	17.4134	14.2931	15.2311	14.0797	15.945	14.5225	14.6948
O94903	PLPBP	Pyridoxal phosphate homeostasis protein	Undefined	0.405675	0.391822	0.504553	-0.345308	-0.965128		0.668196	0.175096	0.79664	-0.121174	-0.454982		0.309474	0.509376	1	0.289272	1.06124		0.877601	0.056703	0.990545	-0.0502132	-0.156852		13.8179	12.9969	13.9953	13.7976	11.8851	13.3969	13.695	14.0624	13.6396	14.2485	12.3159	12.6553	13.4661	12.7254	13.8118	13.7179	13.9724	14.0161	13.5577	13.5561	13.65	12.9605
O94919	ENDOD1	Endonuclease domain-containing 1 protein	Undefined	0.00530591	2.27524	0.080766	-1.23363	-7.30091	+	0.627849	0.202145	0.764499	-0.19798	-0.516007		0.0428942	1.3676	1	0.677386	2.26408	+	0.833181	0.0792605	0.992851	0.0635892	0.21459		12.9622	13.0251	13.3673	13.6563	12.372	12.8049	13.6792	12.6335	13.5293	12.3141	13.5807	13.6389	12.8735	12.0259	12.9628	12.5757	14.1195	13.7274	14.0201	13.5053	13.4255	12.0198
O94925	GLS	Glutaminase kidney isoform, mitochondrial	Undefined	0.832521	0.0796049	0.858249	0.116162	0.230509		0.758565	0.120007	0.857742	0.0883067	0.324683		0.150919	0.821256	1	-1.00466	-1.53418		0.420887	0.375834	0.943766	-0.451996	-0.829232		16.605	15.8468	16.3981	15.119	13.3137	13.4533	15.8366	15.7457	15.6229	14.866	14.178	13.9568	14.9383	15.2498	13.9826	14.2207	15.7418	13.8855	14.5738	13.7255	16.6661	13.4471
O94967	WDR47	WD repeat-containing protein 47	Undefined	0.239735	0.620268	0.354128	-1.73855	-1.46268		0.0749691	1.12512	0.229273	1.30734	2.39244		0.296557	0.527892	1	-0.746026	-1.10133		0.117598	0.929599	0.844137	-1.1027	-1.69791		12.0495	11.9228	12.2665	9.6171	9.07063	9.58147	8.9284	10.304	11.0642	8.80317	9.29002	NaN	10.2797	9.41283	4.32474	9.16711	11.1783	9.63118	9.60469	9.72442	12.0465	NaN
O94973	AP2A2	AP-2 complex subunit alpha-2	Undefined	0.486258	0.313134	0.566239	-0.476058	-0.791901		0.332007	0.478853	0.523776	-0.810741	-1.07373		0.876432	0.0572818	1	-0.0674943	-0.158846		0.299277	0.523926	0.929953	-0.387197	-1.07796		14.0205	13.5805	13.7157	12.9385	8.37704	11.0696	13.5755	13.3234	13.3471	13.6229	12.7905	11.9069	12.5439	13.9478	12.0541	13.2063	14.4685	13.2532	13.0352	12.8995	14.0371	13.2151
O94979	SEC31A	Protein transport protein Sec31A	Undefined	1	0	0.933452	-0.76079	0		0.713131	0.146831	0.8204	-0.187754	-0.39481		0.893552	0.0488801	1	0.0993829	0.13694		0.694464	0.15835	0.964194	0.244257	0.401653		11.5745	11.2612	10.7611	9.09059	NaN	10.005	11.0102	9.95915	11.5207	10.0214	10.9876	11.1196	NaN	NaN	9.87242	NaN	11.1699	9.96433	10.6332	10.7322	11.7375	8.62624
O95084	PRSS23	Serine protease 23	Undefined	1	0	0.939926	3.48979	0		0.167655	0.775585	0.362746	3.71428	1.812		1	0	0.987358	0.302628	0		0.69357	0.15891	0.966319	0.874082	0.406926		9.38082	10.7234	12.7414	13.442	13.4124	13.3595	4.08312	13.0886	7.42997	6.82893	NaN	NaN	10.5191	13.2746	12.8651	10.776	NaN	NaN	NaN	7.2862	4.12424	NaN
O95169	NDUFB8	NADH dehydrogenase [ubiquinone] 1 beta subcomplex subunit 8, mitochondrial	Undefined	0.075074	1.12451	0.19054	0.510508	2.67961		0.716838	0.144579	0.822119	-0.319731	-0.383897		0.283171	0.547951	1	-0.725222	-1.12357		0.10589	0.975144	0.826622	-0.961143	-1.72844		14.2227	13.6349	14.4119	13.4224	8.63774	9.32688	11.6684	13.5175	13.7919	13.4432	11.9518	11.2021	14.0624	12.2425	13.0201	14.044	13.9839	11.252	12.6266	13.4645	14.3178	13.6848
O95182	NDUFA7	NADH dehydrogenase [ubiquinone] 1 alpha subcomplex subunit 7	Undefined	0.00948017	2.02318	0.121314	-1.8185	-5.95299	+	0.690358	0.160926	0.804458	-0.422404	-0.428494		0.99147	0.00372022	0.999204	-0.00741591	-0.0109152		0.438605	0.357927	0.934529	-0.52006	-0.797275		13.6814	12.9401	13.1384	10.9854	NaN	7.40645	12.447	11.9071	12.3741	12.1566	8.99208	11.379	11.1773	10.2665	10.8251	8.67822	12.7164	11.4295	12.8154	11.2599	13.3547	10.9875
O95197	RTN3	Reticulon-3	Undefined	0.373325	0.427913	0.48007	0.390796	1.0437		0.006535	2.18475	0.0811	1.59145	5.19579	+	0.858706	0.0661553	1	-0.13917	-0.181889		0.194185	0.711783	0.897193	-0.857338	-1.36371		12.0969	11.605	11.8389	11.0419	NaN	11.6965	10.9921	9.24868	10.4768	10.1823	10.4407	9.42209	12.1092	12.136	9.56506	11.1341	11.641	10.7404	9.91691	11.0828	12.4355	8.35308
O95202	LETM1	Mitochondrial proton/calcium exchanger protein	Undefined	0.894101	0.0486135	0.907867	0.0959566	0.144729		0.928346	0.03229	0.963013	-0.0530531	-0.0945475		0.813917	0.0894197	1	-0.198251	-0.240612		0.910483	0.0407283	0.994981	-0.0731383	-0.11448		14.8896	14.3465	14.7181	12.5412	11.9334	11.0912	13.4731	13.3847	13.5988	13.6154	12.8768	12.8897	12.7928	13.3569	13.1053	13.854	14.1446	12.5545	13.7353	12.2908	14.3763	12.0619
O95248	SBF1	Myotubularin-related protein 5	Undefined	0.0911934	1.04004	0.216356	-0.729865	-2.45597		0.327739	0.484471	0.522181	-0.953467	-1.08426		0.981867	0.00794755	1	0.0149698	0.0232071		0.714028	0.146285	0.968898	-0.23245	-0.373972		13.9842	13.5977	13.9767	12.2861	6.76164	8.47262	13.2262	12.2956	13.716	13.1855	10.3196	12.057	12.4811	12.276	11.0599	12.1197	13.5267	13.0343	12.2886	12.0067	14.1124	11.5975
O95292	VAPB	Vesicle-associated membrane protein-associated protein B/C	Undefined	0.0511269	1.29135	0.170211	-1.3018	-3.1535		0.0516969	1.28654	0.194283	-0.505898	-2.54312		0.936494	0.0284948	1	-0.0363206	-0.0813631		0.70598	0.151208	0.968408	0.126425	0.38506		11.5257	11.5611	11.7413	10.9199	9.7035	10.2987	11.6604	11.5398	11.8576	11.8427	10.8272	11.058	10.0942	10.6517	9.85692	9.3961	12.3666	10.995	11.456	10.3885	11.7755	10.4998
O95298	NDUFC2	NADH dehydrogenase [ubiquinone] 1 subunit C2	Undefined	0.107385	0.969057	0.226284	-0.482866	-2.27544		0.0949235	1.02263	0.259822	-0.608899	-2.05593		0.170055	0.769411	1	-0.405075	-1.45969		0.878795	0.0561122	0.990106	-0.0404986	-0.155308		15.1625	14.6637	14.8063	14.713	12.4537	12.8608	15.381	14.4215	14.9233	15.3864	14.138	14.0632	14.1278	14.8302	13.1841	13.3437	14.6482	14.8077	13.6058	14.3556	14.9545	14.8139
O95299	NDUFA10	NADH dehydrogenase [ubiquinone] 1 alpha subcomplex subunit 10, mitochondrial	Undefined	0.664331	0.177616	0.706388	-0.646254	-0.47956		0.533406	0.272942	0.681747	0.403757	0.680733		0.534477	0.272071	1	-0.678173	-0.639562		0.833697	0.078992	0.992229	0.168479	0.214223		12.7379	12.2853	12.0996	11.0338	4.05808	10.5813	11.34	11.3029	10.9049	10.7412	NaN	12.4303	9.999	12.6983	7.89612	8.81034	12.1254	9.95505	7.7236	12.1847	12.2099	7.73002
O95319	CELF2	CUGBP Elav-like family member 2	Undefined	0.0089629	2.04755	0.114545	0.541176	10.4916		0.139785	0.854541	0.332339	1.20466	1.99661		0.634532	0.197547	1	0.5561	0.491948		0.192334	0.715945	0.896839	1.06907	1.38141		10.7902	9.79552	10.461	10.9439	NaN	NaN	8.07068	9.18039	10.5246	9.39638	8.35485	8.44102	10.2348	9.38558	7.44815	6.80781	9.79227	8.82135	6.83141	NaN	5.38189	6.39121
O95336	PGLS	6-phosphogluconolactonase	Undefined	0.319584	0.495415	0.43257	-0.479146	-1.19015		0.646094	0.189705	0.778464	-0.217331	-0.488155		0.154717	0.810463	1	0.661669	1.51878		0.159678	0.796754	0.866266	0.658214	1.48512		12.8312	11.6778	12.3992	13.0093	12.5405	12.2454	13.9806	12.4769	12.626	11.334	13.6804	11.9096	12.8269	12.2118	11.996	11.7342	12.2761	13.5878	12.7298	12.0916	11.6889	11.7319
O95373	IPO7	Importin-7	Undefined	1	0	0.930685	0.321324	0		0.581031	0.235801	0.722313	0.496384	0.616773		0.333934	0.476339	1	-1.03579	-1.02821		0.332261	0.478521	0.922715	-0.839669	-1.01891		11.6274	10.5972	11.321	11.3895	NaN	7.35432	8.99344	11.4826	10.4925	11.981	NaN	NaN	11.0667	NaN	NaN	NaN	10.7453	NaN	10.3372	NaN	11.4702	NaN
O95394	PGM3	Phosphoacetylglucosamine mutase	Undefined	0.365858	0.436688	0.475567	-0.742577	-1.06276		0.520079	0.283931	0.671617	-0.126095	-0.691432		0.294683	0.530646	1	0.578167	1.09577		0.0188831	1.72393	0.557517	1.08851	2.65395	+	13.9967	13.9454	14.1812	13.7989	15.1305	14.5758	14.1288	14.0189	14.5548	14.5772	14.5613	14.544	13.5124	11.3533	15.3537	12.3588	13.3574	13.7777	14.7251	13.6883	13.3781	14.4479
O95433	AHSA1	Activator of 90 kDa heat shock protein ATPase homolog 1	Undefined	0.187477	0.727051	0.30097	-0.334332	-1.70112		0.427664	0.368897	0.607389	-0.121138	-0.862839		0.682198	0.16609	1	-0.185452	-0.419592		0.303882	0.517296	0.927641	-0.432339	-1.06733		14.2094	14.3986	14.5555	13.7699	12.5482	12.2867	14.3231	14.2703	14.239	13.9505	12.7297	12.9825	14.2153	13.727	13.104	13.6006	14.2948	14.4463	13.7212	13.5221	15.0784	12.6274
O95502	NPTXR	Neuronal pentraxin receptor	Undefined	0.634589	0.197508	0.68269	0.164352	0.527145		0.122049	0.913466	0.30046	0.730827	1.8595		0.181621	0.740833	1	-0.327062	-1.41804		0.0112908	1.94727	0.508108	-0.609453	-2.9155	+	17.7098	17.004	17.8096	16.5013	15.0831	16.1612	15.8944	15.5114	16.6991	15.8511	15.8861	16.042	16.1228	16.0987	16.9295	16.5588	16.2202	16.6924	16.2153	15.9244	17.1689	15.9735
O95573	ACSL3	Long-chain-fatty-acid--CoA ligase 3	Undefined	0.0499135	1.30178	0.173315	-2.05152	-3.1847	+	0.572692	0.242079	0.71745	-0.231689	-0.603198		0.498459	0.30237	1	-0.656097	-0.698034		0.676604	0.169665	0.957775	-0.341106	-0.425972		13.2982	13.4824	13.6438	11.1738	11.5026	11.2048	12.3142	12.8263	14.4242	12.4095	12.6009	11.1206	9.11405	9.95339	10.7859	11.1444	13.0711	11.0683	12.3206	12.7438	14.8533	11.293
O95631	NTN1	Netrin-1	Undefined	0.167034	0.777195	0.285613	2.59114	2.12893		0.00152292	2.81732	0.0326512	5.0839	6.26252	+	0.0721394	1.14183	1	2.52369	2.17922		0.489478	0.310267	0.932011	0.800654	0.720548		13.5649	13.3095	13.5416	14.5821	14.8174	15.8779	6.61388	8.69436	10.1336	12.0217	9.55079	8.17583	14.5392	10.1528	14.3941	15.9906	NaN	9.85174	11.3726	11.5398	NaN	NaN
O95670	ATP6V1G2	V-type proton ATPase subunit G 2	Undefined	0.063233	1.19906	0.192363	-0.853264	-2.88572		0.571959	0.242635	0.71684	0.321319	0.604389		0.98771	0.00537052	1	0.0121354	0.0157277		0.551614	0.258365	0.933463	-0.412347	-0.610033		14.7887	14.0478	14.7947	13.0335	11.0473	10.8264	12.7331	12.8784	14.2663	12.9943	11.1175	12.6208	12.6311	12.5453	11.7093	12.4728	14.1961	13.1566	12.76	12.6589	14.9618	10.8139
O95674	CDS2	Phosphatidate cytidylyltransferase 2	Undefined	1	0	0.945046	0.171733	0		0.45818	0.338964	0.625361	-0.727507	-0.849162		0.0922026	1.03526	1	-2.2446	-1.88409		0.109523	0.960497	0.850058	-0.982144	-1.7411		9.39852	10.0471	11.6049	7.22448	NaN	7.61446	NaN	9.58014	10.6066	9.67585	7.69932	9.5383	NaN	6.1421	NaN	8.8062	11.1774	NaN	4.66084	8.63447	11.6539	NaN
O95721	SNAP29	Synaptosomal-associated protein 29	Undefined	0.0195114	1.70971	0.123189	-0.69119	-4.58256	+	0.241669	0.61678	0.445942	-0.302433	-1.32768		0.854867	0.0681016	1	-0.0594659	-0.186893		0.590801	0.228559	0.939239	-0.151278	-0.550278		12.8868	12.6053	12.7248	12.3857	10.3174	11.1425	12.5617	12.4249	12.8047	12.8804	11.5005	11.705	12.6261	11.8934	11.4726	10.8619	12.9473	12.6394	12.5256	11.5063	12.916	12.116
O95741	CPNE6	Copine-6	Undefined	0.217117	0.663306	0.329771	0.672426	1.55799		0.177777	0.750125	0.375719	0.443371	1.56753		0.684332	0.164733	1	0.176826	0.416591		0.333671	0.476682	0.919127	0.398449	1.00131		14.949	14.7068	15.2758	14.0584	14.344	13.9858	14.8255	13.8059	14.5645	14.8112	13.1358	13.5168	15.2065	14.2687	13.7718	14.996	14.1286	13.5457	14.3184	13.5605	13.9293	14.3572
O95747	OXSR1	Serine/threonine-protein kinase OSR1	Undefined	0.673657	0.171561	0.716299	0.122806	0.464917		0.151132	0.820645	0.342574	0.470309	1.69353		0.88783	0.0516701	1	0.0883212	0.144078		0.906849	0.0424652	0.995544	-0.060994	-0.119151		13.8101	13.8775	13.9203	12.5818	12.9776	13.3609	12.2297	13.2888	13.0955	12.7541	12.7694	13.5688	12.7262	13.1333	13.3057	13.7275	13.3826	12.8848	12.836	13.298	14.0045	12.0658
O95757	HSPA4L	Heat shock 70 kDa protein 4L	Undefined	0.581792	0.235232	0.642324	-0.328549	-0.615458		0.0439557	1.35698	0.174717	0.447694	2.67742		0.339293	0.469425	1	-0.623137	-0.995179		0.295234	0.529833	0.935833	-0.569835	-1.08738		13.9823	13.8014	14.2241	13.4005	11.6349	12.3549	13.4934	13.9719	13.2438	12.8684	10.9213	12.2131	12.8847	13.3849	11.2424	12.1017	14.3773	12.9953	12.1993	11.356	14.4541	12.7507
O95782	AP2A1	AP-2 complex subunit alpha-1	Undefined	0.189479	0.722439	0.302554	-0.405397	-1.69067		0.426001	0.370589	0.607013	-0.401313	-0.866165		0.770123	0.11344	1	-0.131868	-0.298909		0.370425	0.4313	0.934244	-0.33552	-0.92542		14.4763	13.9471	14.4118	13.5503	10.4144	11.9295	14.1494	13.6375	13.674	13.9922	12.7499	12.9342	13.5272	13.9473	12.8912	12.9188	14.4952	13.9743	13.5311	12.9055	14.4816	13.5393
O95810	CAVIN2	Caveolae-associated protein 2	Undefined	0.0664246	1.17767	0.18912	-1.43881	-2.82571		0.00310351	2.50815	0.0429041	-0.965559	-5.33436	+	0.350994	0.4547	1	0.420255	0.970415		0.773939	0.111293	0.979762	0.0964767	0.292841		12.7148	11.4108	12.393	11.4209	12.0318	12.8304	13.3144	12.8725	12.7269	12.8102	13.1394	13.7317	10.5738	12.1036	12.6011	12.6582	13.3821	12.455	13.9814	13.8735	13.2575	12.9677
O95817	BAG3	BAG family molecular chaperone regulator 3	Undefined	0.0206358	1.68538	0.120148	-1.11555	-4.48818	+	0.263466	0.579276	0.461354	-0.505977	-1.25943		0.593107	0.226867	1	0.373256	0.548951		0.292517	0.533849	0.939075	0.577289	1.09377		14.9107	14.8561	14.7014	14.2321	13.5742	12.9304	14.0616	14.5394	15.3702	14.7029	14.7889	14.7777	13.2296	12.998	13.0176	14.3036	14.8242	13.4285	14.3397	15.4185	14.7388	13.7021
O95831	AIFM1	Apoptosis-inducing factor 1, mitochondrial	Undefined	0.460562	0.336712	0.549044	-0.425444	-0.844188		0.809415	0.0918288	0.886469	0.115114	0.254267		0.922237	0.0351577	1	-0.0502281	-0.09969		0.733454	0.134627	0.967633	-0.138013	-0.347405		14.0933	13.3517	14.0578	13.3958	11.0161	12.2354	13.2384	13.3013	12.5955	13.0342	12.793	12.4971	12.6987	12.9848	11.8306	12.7749	13.4576	12.4387	13.5208	12.5737	13.7006	11.163
O95833	CLIC3	Chloride intracellular channel protein 3	Undefined	1	0	0.966803	NaN	0		1	0	1	NaN	0		0.0964286	1.01579	1	2.16716	2.16425		0.676496	0.169735	0.958348	0.453872	0.449282		NaN	NaN	6.91701	11.1296	NaN	NaN	NaN	9.01354	NaN	NaN	NaN	9.51892	NaN	8.02717	NaN	NaN	10.852	NaN	NaN	11.107	NaN	NaN
O95865	DDAH2	N(G),N(G)-dimethylarginine dimethylaminohydrolase 2	Undefined	0.490586	0.309285	0.57162	-0.299581	-0.783326		0.916661	0.0377912	0.959398	-0.014428	-0.110036		0.0650186	1.18696	1	0.381544	2.03096		0.0886508	1.05232	0.796657	0.349684	1.82981		15.678	15.5664	15.8105	15.4199	16.2829	15.5762	15.5598	15.3564	15.4653	15.3634	16.7306	15.9452	15.5466	14.7195	15.8927	15.7174	15.083	16.0712	16.1576	15.7627	15.1255	15.4985
O95886	DLGAP3	Disks large-associated protein 3	Undefined	0.1414	0.849551	0.268931	-2.43351	-2.36858		0.224916	0.64798	0.422545	0.964037	1.52394		0.578844	0.237438	1	-0.387215	-0.575826		0.452527	0.344355	0.933457	-0.533099	-0.785169		12.7823	11.5236	11.5192	10.8629	NaN	NaN	9.9791	10.987	10.9145	10.9513	NaN	NaN	10.0106	9.1937	6.12852	NaN	10.776	11.4221	10.4352	10.7821	12.4912	NaN
O96000	NDUFB10	NADH dehydrogenase [ubiquinone] 1 beta subcomplex subunit 10	Undefined	0.313384	0.503923	0.427451	-0.884857	-1.20862		0.558214	0.253199	0.702456	0.310801	0.637921		0.289312	0.538633	1	-0.778223	-1.10864		0.313756	0.503408	0.923536	-0.668781	-1.04495		13.4631	12.2435	13.6899	12.7899	NaN	9.99241	11.9479	12.388	12.683	12.3182	9.85277	11.2876	10.5903	9.57904	10.2299	12.6086	12.4309	11.4033	11.3589	11.3541	13.424	12.2167
P00338	LDHA	L-lactate dehydrogenase A chain	Undefined	0.770484	0.113236	0.802015	-0.0951061	-0.319238		0.348944	0.457245	0.540709	0.159862	1.03303		0.48439	0.314805	1	-0.217097	-0.721556		0.509088	0.293207	0.930989	-0.150316	-0.677569		18.2404	18.1143	18.2655	18.1108	17.5731	17.7288	17.7135	17.882	17.9147	17.686	17.6726	18.205	17.361	17.5253	17.7627	18.086	18.1849	17.1033	18.1013	17.726	18.6669	17.4652
P00352	ALDH1A1	Retinal dehydrogenase 1	Undefined	0.156046	0.806747	0.279988	-1.10745	-1.8842		0.551779	0.258235	0.698695	-0.383035	-0.637608		0.198758	0.701675	1	0.747573	1.36024		0.441635	0.354937	0.933057	0.416439	0.791893		10.9113	11.0349	10.7223	11.9822	10.2554	10.7454	11.9986	11.7834	10.952	9.50403	11.8302	11.8814	11.3529	8.69941	11.4247	10.7175	11.6078	11.537	12.2349	11.2446	10.4579	8.9456
P00387	CYB5R3	NADH-cytochrome b5 reductase 3	Undefined	0.0309574	1.50924	0.140206	-0.78764	-3.84918	+	0.0927316	1.03277	0.25677	-0.391933	-2.0743		0.589684	0.22938	1	0.220616	0.554104		0.526795	0.278359	0.932873	0.17515	0.649076		14.4432	13.6364	14.0501	14.358	12.9007	14.229	14.2959	14.0199	14.3871	14.3436	14.0241	14.8985	13.6896	13.0137	14.1378	13.5029	14.8688	13.3144	15.2049	14.1064	14.5728	12.9962
P00390	GSR	Glutathione reductase, mitochondrial	Undefined	0.898792	0.0463409	0.912338	-0.0523319	-0.138263		0.145991	0.835674	0.336923	0.590196	1.72038		0.390585	0.408284	1	-0.232106	-0.890727		0.555292	0.255479	0.934116	-0.140133	-0.60433		12.9242	12.0715	12.2744	13.23	11.644	10.4743	11.8194	11.777	11.0802	11.801	11.2809	11.3189	11.8375	12.1555	11.0369	10.4444	11.5333	11.408	11.2908	11.4515	12.4504	11.3567
P00403	MT-CO2	Cytochrome c oxidase subunit 2	Undefined	0.546363	0.262519	0.617495	-0.193299	-0.678034		0.339403	0.469285	0.532145	-0.332908	-1.05575		0.341651	0.466418	1	-0.317593	-0.990141		0.334034	0.476209	0.918883	-0.305394	-1.00053		15.7831	15.0247	15.5327	15.8242	13.1186	13.9781	16.1201	15.3673	14.7865	15.8025	14.7466	14.4358	15.3472	16.0622	13.9921	14.6156	15.5048	15.7367	14.9876	14.5613	16.0934	15.1166
P00441	SOD1	Superoxide dismutase [Cu-Zn]	Undefined	0.643702	0.191315	0.689283	-0.149063	-0.512415		0.348255	0.458102	0.540053	-0.120974	-1.03465		0.456844	0.340232	1	0.244466	0.768858		0.034409	1.46333	0.647074	0.528721	2.34316		15.4351	15.6457	15.9062	15.4055	15.7084	15.2058	15.3587	15.3646	16.0041	15.5726	15.9749	15.7577	14.3952	15.271	15.946	15.3429	15.1675	14.6392	16.1239	15.6208	15.4319	14.3273
P00450	CP	Ceruloplasmin	Undefined	0.815351	0.0886552	0.8468	-0.131618	-0.254792		0.0524397	1.28034	0.194246	0.997728	2.53141		0.436225	0.36029	1	0.585502	0.805459		0.415263	0.381677	0.943636	-0.564116	-0.839559		13.3374	14.363	12.9517	12.6687	14.7004	13.8637	11.2329	13.8616	13.0533	11.3021	12.6841	13.7645	13.003	12.6899	15.4605	13.5176	13.5072	13.1148	14.0854	14.4902	12.061	12.5143
P00488	F13A1	Coagulation factor XIII A chain	Undefined	0.0109367	1.96112	0.134829	-0.954878	-5.65704	+	0.166621	0.778271	0.361509	-0.406307	-1.61784		0.84656	0.072342	1	0.110418	0.197737		0.146955	0.832815	0.85655	-0.843878	-1.53547		13.6139	13.2418	13.2084	11.0159	13.6312	14.1595	12.8711	14.0492	13.525	11.806	13.9886	15.0688	13.2252	12.8531	14.1709	13.9542	13.9097	14.2008	15.2959	14.6165	14.7993	13.1319
P00492	HPRT1	Hypoxanthine-guanine phosphoribosyltransferase	Undefined	0.584622	0.233125	0.643411	-0.418135	-0.610585		0.296256	0.528333	0.496307	0.262175	1.16586		0.706088	0.151141	1	-0.160942	-0.386228		0.751046	0.124333	0.970836	-0.111239	-0.32357		14.3079	13.8409	14.6143	14.9869	12.9901	13.615	14.5716	13.6836	13.7611	13.9574	13.2075	13.6011	13.0383	14.391	11.8837	14.0038	14.3205	13.8253	13.7592	13.0844	14.9309	12.5694
P00505	GOT2	Aspartate aminotransferase, mitochondrial	Undefined	0.264166	0.578124	0.382288	-0.559402	-1.37017		0.679571	0.167765	0.803775	0.145506	0.438134		0.699962	0.154926	1	-0.206982	-0.394739		0.584047	0.233552	0.936659	-0.250081	-0.560426		16.4237	16.006	16.4243	15.988	13.4173	13.4616	15.83	15.765	15.1074	15.7121	14.2512	14.1823	15.1973	15.5613	13.2355	14.5059	16.2771	15.2517	14.6451	14.5638	16.0445	14.4354
P00568	AK1	Adenylate kinase isoenzyme 1	Undefined	0.0275368	1.56009	0.13228	-0.338492	-4.02602		0.127019	0.896131	0.314456	0.214755	1.82846		0.736855	0.132618	1	0.0638991	0.343923		0.248616	0.604472	0.91552	0.212268	1.20383		17.206	17.4159	17.5697	16.2867	17.2685	16.5909	16.6177	17.0891	17.2734	16.3364	16.9411	16.7914	16.2667	16.0701	16.2346	16.8473	16.7443	16.4976	16.5844	16.9462	16.7371	16.5294
P00734	F2	Prothrombin	Undefined	0.253388	0.596215	0.370046	0.689415	1.4098		0.0198106	1.7031	0.129837	1.01316	3.37366	+	0.961118	0.0172231	1	0.0461266	0.0497778		0.858599	0.0662097	0.992028	-0.122983	-0.181471		13.8056	13.6173	13.2795	14.3565	12.9269	11.305	13.4361	13.4126	12.1596	12.5754	10.9655	10.6626	14.8486	13.8119	12.2046	11.377	13.5222	14.3794	11.7933	9.78948	13.9435	11.1425
P00738	HP	Haptoglobin	Undefined	0.444444	0.352183	0.536073	-0.457633	-0.878298		0.1194	0.922996	0.294826	0.916687	1.87658		0.147558	0.831036	1	1.35265	1.54809		0.944424	0.0248332	0.991973	-0.0595173	-0.0709724		15.1085	16.6491	14.2183	17.3749	16.6612	15.7656	13.3242	17.2371	13.3317	15.617	14.5243	16.2433	15.3633	15.8489	17.5035	15.2874	16.3513	15.354	17.1773	16.9512	14.1935	13.5866
P00747	PLG	Plasminogen	Undefined	0.420782	0.375943	0.518777	-1.30891	-0.930427		0.0210804	1.67612	0.136037	1.49294	3.31688	+	0.493058	0.307102	1	0.723335	0.709033		0.432529	0.363984	0.94255	-0.707213	-0.809979		10.9397	11.8633	11.1167	11.9221	12.8248	12.5761	9.22961	11.8979	10.4085	9.88474	9.66692	11.1975	10.1423	12.6288	12.3776	6.86125	12.6957	11.619	11.3735	11.5574	7.4729	8.66065
P00750	PLAT	Tissue-type plasminogen activator	Undefined	0.836634	0.0774646	0.863042	-0.123338	-0.224719		0.199311	0.700469	0.394845	2.73091	3.08906		0.95043	0.02208	1	-0.0417422	-0.0637447		0.954386	0.020276	0.992715	0.0463762	0.0588134		NaN	NaN	11.5732	8.04058	NaN	11.091	NaN	NaN	7.95822	NaN	10.0298	9.24412	8.63855	8.28702	8.94258	9.59555	9.83572	8.78084	9.14422	8.19626	7.89124	NaN
P00751	CFB	Complement factor B	Undefined	0.712723	0.147079	0.750681	0.194275	0.404854		0.114945	0.939509	0.288657	1.33627	1.9062		0.494545	0.305794	1	0.59823	0.706542		0.196938	0.70567	0.889427	-1.15804	-1.36004		10.7521	11.7822	11.4004	11.1732	13.0534	11.7097	7.08162	11.2268	10.9062	11.5576	9.71169	11.3695	11.4141	11.4324	13.8105	12.3808	12.0735	10.7802	12.4839	12.9232	8.93851	9.59997
P00915	CA1	Carbonic anhydrase 1	Undefined	0.655646	0.18333	0.699159	-0.501934	-0.493311		0.383771	0.415928	0.57092	0.360541	0.95427		0.759609	0.11941	1	0.201129	0.31306		0.793332	0.100545	0.98324	-0.144016	-0.267039		17.2527	17.8786	17.2643	17.7329	17.7385	19.2432	18.1317	18.2762	16.9514	16.9487	15.9865	18.6525	15.4695	18.2005	18.4788	17.1886	18.4128	16.1744	18.8392	17.9188	17.3063	18.0829
P00918	CA2	Carbonic anhydrase 2	Undefined	0.561669	0.250519	0.628683	-0.430369	-0.650635		0.640453	0.193512	0.775561	0.116402	0.496718		0.919279	0.0365528	1	-0.0403192	-0.103496		0.638584	0.194782	0.952953	0.132854	0.480081		16.2026	16.6589	16.2648	16.5282	17.06	17.3765	16.6682	16.8844	16.2418	16.6962	15.9356	16.9665	14.5066	16.1638	16.8995	16.2776	16.6971	15.1841	16.9279	16.7599	16.1064	16.9073
P00966	ASS1	Argininosuccinate synthase	Undefined	0.516904	0.28659	0.591034	-0.208498	-0.7325		0.0570549	1.24371	0.20329	0.303915	2.46248		0.559566	0.252149	1	0.30664	0.600156		0.726334	0.138864	0.968736	-0.147527	-0.357112		12.2746	12.7933	11.9818	12.914	12.8025	13.0665	12.0373	12.7249	11.7574	12.5551	11.9263	13.0081	12.9281	13.6975	12.4438	11.2527	12.6272	13.4298	13.1335	11.9656	12.1554	10.0957
P01008	SERPINC1	Antithrombin-III	Undefined	0.901502	0.0450332	0.914393	0.089071	0.134529		0.51233	0.29045	0.66447	0.303653	0.718232		0.369112	0.432842	1	1.16156	0.933205		0.62048	0.207272	0.951238	0.536608	0.507242		12.3462	11.3819	11.4903	12.0857	11.1997	10.6915	10.8737	11.1237	11.5965	11.1943	NaN	11.6891	12.6863	12.0916	11.4071	11.8529	11.2947	12.7106	10.4141	13.2623	11.0511	6.58259
P01019	AGT	Angiotensinogen	Undefined	0.420502	0.376232	0.519127	0.633613	0.93106		0.184838	0.733208	0.381624	0.531339	1.53725		0.484108	0.315058	1	0.521928	0.722031		0.757739	0.120481	0.976137	-0.187675	-0.314555		12.8118	13.5896	12.9075	13.3471	14.5066	11.5309	12.5604	13.6727	12.6857	11.9099	12.7853	11.8915	14.2761	13.9122	15.2112	12.3103	12.4368	14.0781	13.4802	13.1802	10.7332	13.16
P01023	A2M	Alpha-2-macroglobulin	Undefined	0.1561	0.806596	0.279571	-0.834844	-1.88385		0.596095	0.224684	0.739059	0.254589	0.565613		0.205042	0.688157	1	0.848991	1.34008		0.800955	0.0963916	0.985586	-0.14638	-0.25695		17.0925	17.8091	17.0459	16.9464	19.103	17.4487	16.5179	18.66	17.7441	16.3881	16.9639	17.6439	16.9725	17.8513	18.1386	16.9584	18.2715	18.5529	17.7909	18.6448	16.9714	17.9918
P01024	C3	Complement C3	Undefined	0.28301	0.548198	0.40034	0.532196	1.30486		0.01366	1.86455	0.106152	1.38499	3.72368	+	0.108973	0.962679	1	1.07869	1.73146		0.913597	0.0392452	0.995724	-0.0628579	-0.110479		16.96	17.0705	16.5196	17.4303	18.6716	17.6934	15.2351	16.6938	15.6433	14.92	16.3971	17.1461	17.2463	17.8371	18.8047	16.8305	16.9024	17.0249	17.3493	17.3132	14.4435	15.7844
P01031	C5	Complement C5	Undefined	0.884908	0.0531021	0.899784	0.141863	0.157427		0.0449295	1.34747	0.177326	0.781613	2.65915	+	0.32165	0.492616	1	1.01052	1.03372		0.474835	0.323457	0.92984	0.585239	0.734386		13.6372	11.0355	12.7246	13.707	13.2633	12.7604	12.0359	10.568	11.8535	12.9332	11.8695	13.1782	11.7743	13.6929	13.3012	11.7925	14.0888	11.7558	12.4617	11.6871	7.63922	10.152
P01034	CST3	Cystatin-C	Undefined	0.0142718	1.84552	0.117704	1.71183	5.13947	+	0.0432579	1.36393	0.172847	1.08906	2.69079	+	0.0624471	1.20449	1	0.85876	2.05384		0.621665	0.206444	0.950885	-0.175334	-0.504635		16.0917	16.4108	15.9483	17.0818	18.1181	16.6018	15.3421	16.344	15.66	15.4108	15.3655	15.5958	17.1934	19.5432	18.2249	18.5011	16.1459	16.9392	16.8113	16.7188	14.7722	16.4283
P01040	CSTA	Cystatin-A	Undefined	1	0	0.963337	1.41859	0		1	0	1	-5.25068	0		0.698483	0.155844	1	0.884179	0.410435		0.483122	0.315943	0.929399	1.20518	0.747314		NaN	NaN	NaN	7.73267	NaN	NaN	NaN	NaN	NaN	12.9834	13.2278	13.3752	NaN	12.8844	NaN	7.50045	14.2831	11.4658	NaN	NaN	NaN	12.6407
P01042	KNG1	Kininogen-1	Undefined	0.27632	0.558587	0.39475	0.683961	1.3275		0.38343	0.416314	0.570869	0.440963	0.955013		0.127075	0.895939	1	1.01895	1.63934		0.803125	0.0952167	0.984996	0.132717	0.254083		12.395	12.8254	12.2455	13.3098	14.5649	12.639	12.1682	12.5308	12.6401	11.675	12.6728	13.647	13.1681	13.8948	15.1347	14.3058	12.9286	14.2539	13.077	13.508	10.3513	11.8268
P01111	NRAS	GTPase NRas	Undefined	0.852103	0.069508	0.874644	-0.198596	-0.203029		0.390364	0.408531	0.577991	0.617511	0.940024		0.441003	0.355559	1	-0.492319	-0.79688		0.576544	0.239168	0.940961	-0.38549	-0.571769		16.6615	16.0227	16.5657	16.7968	16.6179	16.5688	17.2446	16.4499	16.9134	16.9734	13.3528	14.5943	16.4466	14.7664	13.5427	17.7082	16.7955	15.998	15.351	15.1138	16.4974	15.0375
P01116	KRAS	GTPase KRas	Undefined	0.23525	0.62847	0.347991	-1.86087	-1.48077		0.533545	0.272829	0.681828	-0.383607	-0.668308		0.238035	0.623359	1	-1.12349	-1.2418		0.55156	0.258407	0.934971	-0.41725	-0.610117		12.5194	12.0172	12.4927	10.819	7.52166	8.93392	11.7204	11.035	12.1561	11.0928	10.0318	10.5694	7.1117	9.295	8.29365	9.43489	12.1518	8.84194	10.9698	9.61514	11.9783	7.47759
P01619	IGKV3-20	Immunoglobulin kappa variable 3-20	Undefined	0.499933	0.301088	0.577775	-0.304383	-0.765022		0.0764743	1.11648	0.231502	0.518706	2.22677		0.827486	0.0822395	1	0.0900268	0.222738		0.024383	1.61291	0.559632	-0.916064	-2.52249	+	17.1022	16.9187	17.3657	16.3979	16.721	16.1749	15.8717	16.7988	17.352	15.9251	15.5015	16.1189	17.5167	17.0048	17.2182	16.1125	17.4027	17.9919	16.6082	17.0669	16.7686	16.7966
P01700	IGLV1-47	Immunoglobulin lambda variable 1-47	Undefined	0.370668	0.431015	0.477622	-0.669096	-1.05044		0.933651	0.0298152	0.96481	-0.0820822	-0.0886094		0.776273	0.109986	1	0.250463	0.291258		0.0632458	1.19897	0.728125	-1.65962	-2.04664		NaN	7.23763	10.8845	10.7288	12.7363	9.71998	NaN	10.3159	11.477	10.9132	10.1767	8.83476	10.3523	12.5209	12.0744	11.3905	12.2616	12.1933	11.5475	13.012	8.82158	13.41
P01717	IGLV3-25	Immunoglobulin lambda variable 3-25	Undefined	0.863055	0.0639618	0.884202	-0.325119	-0.187749		0.956571	0.0192826	0.976854	0.0513163	0.0614754		0.618084	0.208952	1	-0.703484	-0.513018		0.760591	0.118849	0.977123	0.434593	0.313163		NaN	12.7965	13.3209	9.71045	12.4742	11.0766	NaN	12.628	11.8859	NaN	NaN	12.5261	8.74021	11.9555	12.1082	10.7301	12.4258	9.57044	9.1811	13.6571	11.8859	NaN
P01766	IGHV3-13	Immunoglobulin heavy variable 3-13	Undefined	0.136905	0.863582	0.263273	1.28962	2.01812		0.0534958	1.27168	0.193843	2.11897	3.0952		0.324012	0.489439	1	-0.805172	-1.03248		0.0812186	1.09034	0.7932	-1.57322	-1.91952		NaN	13.6458	14.0038	12.7412	13.8249	13.9867	NaN	13.1031	11.8094	NaN	9.95356	12.1192	13.3455	14.034	13.9884	13.848	13.4984	12.6809	11.0438	12.8344	11.7591	13.4503
P01768	IGHV3-30	Immunoglobulin heavy variable 3-30	Undefined	0.918883	0.03674	0.930172	-0.10107	-0.110648		0.826355	0.0828334	0.897161	-0.238049	-0.24936		0.595907	0.224821	1	-0.312085	-0.547704		0.00534952	2.27169	0.565867	-1.99224	-3.64614	+	NaN	10.2382	13.639	12.8629	13.1424	10.1998	NaN	12.0665	12.1669	NaN	NaN	10.5577	13.0616	12.9176	14.2063	12.519	13.6782	14.5534	11.656	13.2211	12.2748	12.6938
P01833	PIGR	Polymeric immunoglobulin receptor	Undefined	0.256058	0.591661	0.372369	-0.56494	-1.39981		0.135817	0.867046	0.329108	-0.540449	-1.77644		0.984988	0.00656896	1	-0.0142724	-0.0192114		0.743461	0.128742	0.96985	0.210379	0.333822		12.7698	12.885	12.6481	12.5414	12.8833	11.8654	13.6897	13.2123	12.842	14.419	12.7746	11.8981	13.7267	13.5781	11.4333	10.6606	13.6499	13.3891	12.6853	11.9342	12.4615	12.0536
P01834	IGKC	Immunoglobulin kappa constant	Undefined	0.889378	0.0509136	0.902488	0.140043	0.151248		0.0775102	1.11064	0.234678	1.616	2.21607		0.604214	0.218809	1	0.658512	0.53233		0.0379791	1.42045	0.64941	-2.59388	-2.29119	+	11.406	13.9514	15.3806	14.2828	15.3468	11.0722	8.87943	13.7271	13.8538	11.4927	11.6226	12.1683	14.8748	16.0874	16.4324	14.0044	15.1407	14.9489	14.4732	16.2761	10.6758	15.604
P01859	IGHG2	Immunoglobulin heavy constant gamma 2	Undefined	0.520282	0.283761	0.595038	0.332828	0.726131		0.160259	0.795178	0.351333	0.765617	1.64805		0.416212	0.380685	1	0.963042	0.842076		0.409745	0.387487	0.938278	-0.817861	-0.84978		14.6628	16.8176	17.4135	17.0115	19.9622	17.4433	14.0773	17.5266	17.3973	15.8044	17.3251	16.5867	17.27	17.8444	19.5553	19.5967	17.1271	17.7641	17.9234	20.1204	15.1483	18.1679
P01860	IGHG3	Immunoglobulin heavy constant gamma 3	Undefined	0.874246	0.0583665	0.893959	0.125536	0.172194		0.121783	0.914413	0.300048	1.34369	1.8612		0.358541	0.445462	1	1.18603	0.954753		0.165702	0.780673	0.866343	-1.90947	-1.46245		15.0229	17.6301	17.4494	15.6392	17.9366	17.8062	10.4011	17.5067	17.2523	14.8207	15.8544	17.5871	17.5152	19.0082	20.0822	18.5601	18.9303	17.7514	18.6029	19.3789	15.5072	18.516
P01861	IGHG4	Immunoglobulin heavy constant gamma 4	Undefined	0.775336	0.11051	0.807183	0.253327	0.326058		0.118781	0.925253	0.293823	1.20243	2.16709		0.306878	0.513034	1	-1.30538	-1.07153		0.5542	0.256333	0.933086	-0.777016	-0.610084		7.976	11.9723	13.3042	10.4488	12.6347	NaN	NaN	12.1794	12.2994	8.87681	10.1946	NaN	NaN	10.8137	10.6789	10.7763	9.92797	9.81848	9.61406	12.0763	8.54533	10.5113
P01876	IGHA1	Immunoglobulin heavy constant alpha 1	Undefined	0.695072	0.15797	0.73201	0.273207	0.431749		0.371903	0.42957	0.561696	0.476535	0.980423		0.637882	0.195259	1	0.481503	0.482863		0.590048	0.229112	0.940181	-0.502553	-0.551406		17.4077	19.3384	19.53	19.6344	20.0006	19.9455	16.6391	20.0527	19.7517	19.6204	17.3192	19.6142	19.1613	20.8737	20.3742	19.9514	20.2176	19.2651	19.3121	20.4729	17.1834	19.7071
P02042	HBD	Hemoglobin subunit delta	Undefined	0.944772	0.0246729	0.949732	-0.108458	-0.0752236		0.202032	0.69458	0.396419	0.761545	1.468		0.93467	0.0293419	1	0.0508595	0.083707		0.320159	0.494634	0.916648	-0.526363	-1.0307		18.1412	18.6279	17.7754	19.1439	19.5018	19.2766	18.2001	19.2118	16.6439	17.9923	16.5688	19.2806	15.4855	19.0349	19.7001	19.5863	19.6962	16.6236	19.5251	18.3956	18.4611	19.3176
P02452	COL1A1	Collagen alpha-1(I) chain	Undefined	0.00129609	2.88736	0	1.38576	11.8376	+	0.932533	0.0303357	0.965037	0.0311578	0.0890049		0.2965	0.527975	1	0.394222	1.09146		0.0418892	1.3779	0.607968	1.0164	2.23931	+	18.75	19.7186	18.4121	17.9787	20.3389	20.9827	18.1571	19.9384	19.9982	17.3241	19.792	20.7843	19.4011	19.4769	20.7729	20.7328	17.9593	18.0389	19.7176	19.1248	18.5984	18.3892
P02462	COL4A1	Collagen alpha-1(IV) chain [Cleaved into: Arresten]	Undefined	0.00124343	2.90538	0	1.18123	12.0052	+	0.0220587	1.65642	0.136268	0.481873	3.27572		0.975224	0.0108956	1	0.00885353	0.0317107		0.313377	0.503932	0.926595	0.267593	1.04579		18.6661	19.1433	19.334	19.8539	20.0849	21.1164	18.4807	18.86	19.2017	19.2889	19.4491	20.027	19.6423	19.7432	20.4508	20.7253	18.7526	18.4485	19.1452	19.4904	18.675	18.9129
P02511	CRYAB	Alpha-crystallin B chain	Undefined	0.175733	0.755147	0.297407	-0.619649	-1.76509		0.0899034	1.04622	0.25396	-0.153004	-2.09868		0.397484	0.40068	1	0.21734	0.877422		0.0559201	1.25243	0.688595	0.319742	2.08442		16.8138	16.9749	16.6653	16.3358	16.2965	16.216	16.7357	16.923	17.0364	16.543	16.5225	16.4596	15.9501	15.936	15.576	16.4632	17.4265	15.9303	16.4843	16.5627	16.5609	16.5387
P02545	LMNA	Prelamin-A/C [Cleaved into: Lamin-A/C	Undefined	0.996067	0.0017113	0.996075	0.00177717	0.00534982		0.247808	0.605884	0.449387	-0.301142	-1.3079		0.471285	0.326716	1	0.204058	0.743844		0.225943	0.646002	0.911801	0.287314	1.26667		18.0733	18.7129	18.0141	19.1791	18.7239	20.0318	19.1087	19.0794	18.5342	19.1542	19.2503	19.4152	19.3469	18.5354	19.0661	19.087	18.717	19.468	18.8415	19.0018	18.2748	19.0627
P02549	SPTA1	Spectrin alpha chain, erythrocytic 1	Undefined	0.231056	0.636282	0.344618	-0.772611	-1.49803		0.846984	0.0721247	0.914875	-0.063858	-0.203207		0.412266	0.384822	1	0.402134	0.849434		0.383659	0.416055	0.932352	0.366194	0.89938		13.0126	14.0355	12.9833	13.4614	13.8895	14.4918	13.3249	13.831	14.0274	14.0569	12.7214	14.2956	11.9812	13.3298	13.4519	13.1286	14.13	13.0663	13.7657	14.0199	13.2506	13.6759
P02647	APOA1	Apolipoprotein A-I	Undefined	0.49145	0.308521	0.571363	0.333699	0.781622		0.203984	0.690403	0.396116	0.52325	1.4605		0.414725	0.38224	1	0.85343	0.844845		0.374957	0.426018	0.931101	0.746606	0.916432		15.851	15.8418	15.6392	16.1885	17.5756	15.7873	15.7452	15.4153	15.703	16.1083	15.2969	15.4752	15.9914	16.5079	16.4743	15.2845	15.2456	15.4964	15.9912	16.19	13.7646	11.1547
P02649	APOE	Apolipoprotein E	Undefined	0.0139465	1.85553	0.123551	5.01457	5.18265	+	7.27608e-07	6.1381	0	5.42012	30.3581	+	0.0821868	1.0852	1	0.937692	1.89674		0.1487	0.82769	0.859915	0.566533	1.52835		20.4575	21.0525	21.3712	22.0071	22.1855	22.6212	15.766	15.9039	15.6751	16.0881	16.6782	17.0631	21.1566	23.6349	22.3187	19.2155	15.1472	17.0156	17.1394	16.9653	14.9666	15.76
P02652	APOA2	Apolipoprotein A-II	Undefined	0.467814	0.329927	0.553745	-0.917061	-0.829183		0.93819	0.0277091	0.966499	0.105576	0.0815212		0.291851	0.534838	1	1.53837	1.11274		0.471075	0.32691	0.929716	0.871562	0.744204		14.4356	14.375	12.8649	10.0744	15.7117	12.7916	11.2222	13.2534	12.5868	15.5008	12.9599	14.0966	10.6246	13.3389	15.7383	12.377	13.3619	12.4347	14.6499	15.3006	8.6735	NaN
P02656	APOC3	Apolipoprotein C-III	Undefined	0.171539	0.765637	0.289354	0.808945	1.78913		0.137386	0.862056	0.331196	0.847181	1.76752		0.218191	0.661162	1	0.750846	1.29947		0.153243	0.81462	0.869282	0.645752	1.51015		13.0485	12.2428	13.1852	14.3962	14.7154	14.3502	13.4493	12.6958	12.8649	12.1914	12.8541	12.7995	14.4907	14.954	13.5188	11.9294	12.9008	14.2445	12.1558	12.356	12.0822	10.3977
P02671	FGA	Fibrinogen alpha chain [Cleaved into: Fibrinopeptide A;Fibrinogen alpha chain]	Undefined	0.153048	0.815173	0.275177	-0.828635	-1.90386		0.562981	0.249506	0.70739	0.298506	0.619074		0.167259	0.77661	1	1.13156	1.47011		0.324525	0.488752	0.918672	-0.623099	-1.02111		17.6856	17.7599	18.281	17.7701	19.5082	19.0804	17.6316	18.731	18.8351	17.3026	17.0781	18.7157	18.7841	19.2479	20.6683	17.1999	18.9917	20.9415	20.6302	18.6514	17.6336	18.9867
P02675	FGB	Fibrinogen beta chain [Cleaved into: Fibrinopeptide B;Fibrinogen beta chain]	Undefined	0.280532	0.552018	0.398894	-0.726597	-1.31318		0.464195	0.333299	0.627432	0.34632	0.792122		0.189856	0.721575	1	0.886108	1.38973		0.163925	0.785356	0.873244	-0.777708	-1.46907		16.7702	16.9925	17.37	17.0487	18.6022	18.2717	16.5491	18.17	17.7415	16.3573	16.6455	17.5139	17.8715	17.967	19.7916	16.7702	18.0834	19.7854	19.2172	18.2208	16.8721	17.8058
P02679	FGG	Fibrinogen gamma chain	Undefined	0.217027	0.663486	0.330169	-0.797806	-1.55839		0.45111	0.345718	0.622666	0.361561	0.816956		0.200724	0.6974	1	0.838161	1.35388		0.146048	0.835505	0.861028	-0.811002	-1.5392		16.1763	16.4596	16.7973	16.502	17.7456	17.5688	15.9099	17.3709	17.1297	16.1362	15.4474	17.0859	17.0668	17.281	19.1771	15.9339	17.4628	18.8892	18.7115	17.5866	16.1225	17.165
P02686	MBP	Myelin basic protein	Undefined	0.012764	1.89401	0.12304	-2.17937	-5.35146	+	0.0118766	1.92531	0.0996023	-1.3542	-3.86028	+	0.366411	0.436032	1	-0.632658	-0.938669		0.805924	0.0937057	0.983611	-0.159798	-0.250388		18.5025	19.5001	19.5052	17.6206	15.874	15.7257	19.0186	19.57	21.1878	19.2547	17.9228	17.8995	16.207	16.5179	16.3638	16.8713	19.4624	17.8031	18.3622	19.0497	21.1918	18.531
P02730	SLC4A1	Band 3 anion transport protein	Undefined	0.160888	0.793476	0.282952	-0.546264	-1.85335		0.403425	0.394238	0.587924	0.25486	0.91236		0.374744	0.426266	1	0.35583	0.921901		0.85876	0.066128	0.991627	-0.0631171	-0.181261		16.4662	16.7061	16.2102	17.1346	16.8874	17.5639	16.539	16.4271	16.8982	17.0399	15.5236	17.0113	15.7821	16.2732	17.0215	16.7068	17.2011	16.4627	17.2089	17.0958	16.4986	16.7492
P02743	APCS	Serum amyloid P-component	Undefined	0.183752	0.735769	0.298202	3.28999	1.72091		0.0235344	1.6283	0.134	3.11178	3.21737	+	0.683657	0.165162	1	-0.702295	-0.424912		0.963952	0.0159448	0.994045	-0.0703825	-0.0464686		14.1797	14.8239	15.2654	15.7058	17.0649	15.9486	11.5122	12.6415	11.5357	16.5363	11.4574	10.6347	16.1303	12.3257	17.9819	13.7395	9.35282	13.2076	11.6985	12.7586	NaN	NaN
P02745	C1QA	Complement C1q subcomponent subunit A	Undefined	0.544282	0.264176	0.615639	0.282995	0.681805		0.192651	0.715228	0.385168	-0.488477	-1.50504		0.58443	0.233268	1	0.152066	0.562047		0.045659	1.34047	0.622376	0.480623	2.19343		13.1171	12.9775	11.8046	12.9129	12.9149	13.6702	13.5523	12.9431	13.0416	13.6144	14.2604	12.9162	13.2248	12.8438	14.1831	13.118	12.0672	13.5333	13.4317	13.2055	12.6784	12.9088
P02746	C1QB	Complement C1q subcomponent subunit B	Undefined	0.278453	0.555248	0.396667	1.07575	1.32022		0.0917975	1.03717	0.257339	0.710404	2.08226		0.27336	0.563265	1	0.677024	1.14795		0.348502	0.457795	0.931526	0.354642	0.970011		13.9277	13.8476	14.7585	15.0617	14.9435	14.0056	13.7236	14.3174	14.2057	13.4018	13.2778	13.3558	15.4389	15.8632	15.6374	13.5078	12.3002	15.7436	14.0698	14.0307	12.8429	13.0879
P02747	C1QC	Complement C1q subcomponent subunit C	Undefined	0.0861774	1.06461	0.209611	1.37716	2.51999		0.258909	0.586854	0.457873	0.806381	1.27326		0.864786	0.0630913	1	0.0766477	0.173974		0.731522	0.135772	0.967114	-0.151487	-0.350035		12.9648	12.7343	13.4138	13.5818	14.1732	13.0616	13.0584	13.1164	13.4853	12.5915	10.3733	12.4664	14.181	14.2407	14.3512	13.7091	11.3373	13.6454	12.7744	13.2163	12.0106	12.6534
P02748	C9	Complement component C9 [Cleaved into: Complement component C9a;Complement component C9b]	Undefined	0.508176	0.293986	0.58454	-1.4361	-0.974639		1	0	0.978082	NaN	0		0.904584	0.043551	1	0.0971746	0.127653		1	0	0.998923	NaN	0		8.57282	9.04685	NaN	8.99103	12.8665	9.79697	NaN	NaN	NaN	NaN	NaN	NaN	8.0369	NaN	12.9343	NaN	10.9465	10.6675	12.8969	NaN	NaN	NaN
P02749	APOH	Beta-2-glycoprotein 1	Undefined	0.108733	0.963637	0.229399	1.48008	2.26191		0.350491	0.455323	0.540661	0.428774	1.05609		0.371672	0.429841	1	-0.480746	-0.931332		0.717037	0.144458	0.968297	-0.189288	-0.371093		11.8266	12.2013	11.8709	11.7136	13.2412	12.1419	10.3232	11.0362	12.5392	11.9076	NaN	11.8043	13.0102	12.0733	13.7962	11.9631	11.7587	11.4364	10.4017	11.3257	NaN	11.7878
P02751	FN1	Fibronectin	Undefined	0.605633	0.21779	0.657478	0.413431	0.574914		0.188045	0.725737	0.380493	0.577149	1.52387		0.137253	0.862477	1	0.729088	1.59252		0.668738	0.174744	0.958512	0.152746	0.437055		15.7902	15.5705	15.6473	16.4121	17.5554	17.0559	14.8133	16.5016	15.7142	15.4698	15.8615	16.2081	17.5101	16.2943	16.94	16.2605	15.4216	17.595	16.027	16.3074	15.3932	15.5434
P02760	AMBP	Protein AMBP [Cleaved into: Alpha-1-microglobulin	Undefined	0.0509108	1.29319	0.171427	-1.36262	-3.15899		0.814596	0.0890575	0.88998	0.13474	0.247182		0.0955239	1.01989	1	1.23778	1.84048		0.0829198	1.08134	0.79367	-1.33266	-1.8916		10.2357	10.5427	7.81988	10.0864	13.7493	10.4626	10.2117	11.107	8.98953	8.44268	11.8539	11.4832	12.1406	11.9214	11.3651	10.7962	12.246	13.8056	12.8615	12.7606	NaN	10.9259
P02765	AHSG	Alpha-2-HS-glycoprotein	Undefined	0.731591	0.135732	0.764802	-2.34764	-0.448512		1	0	0.988298	NaN	0		0.891154	0.0500471	1	0.26657	0.145769		1	0	1	NaN	0		NaN	NaN	NaN	NaN	11.5336	NaN	NaN	NaN	NaN	NaN	NaN	NaN	NaN	6.45444	10.7912	2.44513	5.49491	NaN	7.90452	10.0271	NaN	NaN
P02766	TTR	Transthyretin	Undefined	1	0	0.98503	1.80426	0		0.271473	0.566274	0.468819	3.9599	2.20116		0.259835	0.585303	1	-0.530208	-1.21271		0.122897	0.910459	0.851223	-2.04523	-1.70234		NaN	8.80402	NaN	11.9438	9.25652	NaN	7.47222	3.04512	1.89289	NaN	7.09562	8.32211	8.90837	NaN	NaN	NaN	7.10411	7.38239	7.7876	6.04836	NaN	7.48618
P02774	GC	Vitamin D-binding protein	Undefined	0.226359	0.645201	0.336525	0.754806	1.51778		0.041973	1.37703	0.173523	1.56648	2.71603	+	0.686834	0.163148	1	0.308175	0.413996		0.173535	0.760613	0.859845	-0.922245	-1.43992		12.6376	13.5675	12.4406	12.9492	15.0463	13.4031	10.9965	12.9669	11.7437	11.1016	10.8544	12.9823	12.8729	13.0364	15.7389	13.3896	12.5433	11.9521	13.78	13.7432	10.2888	11.6121
P02786	TFRC	Transferrin receptor protein 1	Undefined	0.100831	0.996407	0.219787	-3.03905	-2.90588		0.0570417	1.24381	0.203814	-2.61702	-2.64899		0.912033	0.0399893	1	0.0666955	0.112827		0.641472	0.192822	0.952907	0.218577	0.47592		8.56425	6.63605	8.92196	7.57456	NaN	11.396	12.0499	11.0882	10.5395	11.8837	11.7933	10.6166	9.69378	9.09696	6.60469	NaN	10.7393	12.5844	11.1889	10.194	9.36353	11.5408
P02787	TF	Serotransferrin	Undefined	0.840214	0.0756101	0.86709	0.109588	0.219687		0.46143	0.335894	0.626462	0.504633	0.797326		0.618239	0.208844	1	0.351107	0.511564		0.210466	0.676819	0.900423	-0.760354	-1.31249		13.3229	14.5177	13.6034	13.8583	16.5619	14.171	13.1947	14.9637	14.3395	12.9143	13.1257	14.4696	14.4446	14.1183	16.1808	15.4789	14.2755	14.6119	14.6878	16.2089	13.0783	14.508
P02788	LTF	Lactotransferrin	Undefined	0.126408	0.898224	0.251945	-1.97665	-2.1013		0.458566	0.338598	0.625475	-0.793297	-0.802741		0.557406	0.253828	1	0.579485	0.603508		0.255553	0.592519	0.91538	1.11183	1.1855		10.0898	11.9006	11.9092	10.6263	12.4378	12.4333	10.478	11.2783	11.2463	16.2718	12.1082	12.7742	10.2153	10.4946	10.2293	8.46263	13.1691	12.3015	9.64489	12.193	8.40979	10.9873
P02790	HPX	Hemopexin	Undefined	0.903334	0.0441516	0.915267	0.10171	0.132008		0.273268	0.563411	0.471844	1.07496	1.23041		0.46308	0.334344	1	1.09465	0.760265		0.394892	0.403522	0.933163	-1.0701	-0.879894		11.3085	11.4235	11.0753	13.127	14.8783	12.9685	9.76266	12.7224	11.1877	12.3534	9.8951	12.41	13.166	13.43	15.0539	12.9702	12.7715	13.287	13.251	14.9037	10.4228	NaN
P02792	FTL	Ferritin light chain	Undefined	0.536316	0.270579	0.614452	0.477324	0.696344		0.729528	0.136958	0.834721	0.129834	0.365733		0.0513813	1.28919	1	0.751407	2.16358		0.0193221	1.71394	0.5536	0.896701	2.64217	+	16.9616	17.1613	18.3272	16.4856	18.2547	15.6868	16.5998	16.3667	17.6684	16.039	18.1633	17.2609	16.222	15.7952	17.6509	19.7254	16.3479	16.2444	17.6828	17.2092	16.8078	15.7309
P02794	FTH1	Ferritin heavy chain	Undefined	0.366798	0.435573	0.473714	-0.537783	-1.06034		0.0843831	1.07374	0.244402	-0.46436	-2.1487		0.496994	0.303649	1	0.211661	0.700465		0.210255	0.677253	0.905463	0.346134	1.31313		18.684	18.9544	19.8108	18.2134	18.8315	17.462	18.9529	18.7592	19.9821	18.812	19.409	18.8271	17.661	18.1164	18.3018	19.7267	19.3584	18.3184	19.2308	19.0494	19.4449	18.0816
P02795	MT2A	Metallothionein-2	Undefined	0.880334	0.0553524	0.898848	-0.40439	-0.163755		0.183942	0.735318	0.381581	0.499698	1.54103		0.123131	0.909634	1	-1.56665	-1.65838		0.518171	0.285527	0.929859	-0.238831	-0.662883		14.8073	15.2353	14.8267	13.7659	13.515	14.4982	13.5116	13.614	14.8504	13.8054	13.0349	14.8337	6.37711	12.3158	15.0688	15.0761	13.7893	8.21926	14.7987	13.6482	14.2782	14.338
P02810	PRH1PRH2	Salivary acidic proline-rich phosphoprotein 1/2	Undefined	1	0	0.998001	-5.71474	0		1	0	0.989295	NaN	0		0.539324	0.26815	1	-2.27573	-0.690834		0.373788	0.427374	0.931373	-3.26017	-1.13589		NaN	NaN	NaN	NaN	NaN	NaN	NaN	NaN	6.97442	5.91027	NaN	NaN	NaN	NaN	NaN	5.51038	6.39806	4.65718	NaN	11.2251	NaN	NaN
P04003	C4BPA	C4b-binding protein alpha chain	Undefined	0.45486	0.342122	0.546354	-0.519387	-0.856133		0.828313	0.0818053	0.898713	0.123145	0.228494		0.0928963	1.032	1	1.12632	1.82552		0.439132	0.357405	0.934586	0.429477	0.796337		12.9625	13.5345	12.0837	14.0259	14.4649	14.3181	12.7153	14.6503	13.4054	13.8522	12.106	13.9217	13.8849	14.3458	14.7111	11.5353	13.9664	15.3089	13.8085	13.4709	12.3624	11.7886
P04004	VTN	Vitronectin	Undefined	0.0532227	1.2739	0.173188	2.47642	3.10175		0.0016266	2.78872	0.0340444	2.98022	6.17166	+	0.646086	0.18971	1	0.318751	0.472095		0.557556	0.253711	0.933273	-0.348736	-0.601956		14.4299	14.856	14.3738	15.1512	16.0656	16.6013	11.7895	12.6378	12.0293	13.232	11.0328	12.8751	15.472	14.4658	18.0457	13.6564	12.3267	13.4228	13.629	12.3558	14.5902	NaN
P04040	CAT	Catalase	Undefined	0.347965	0.458465	0.461533	-0.664088	-1.11001		0.407916	0.389429	0.591742	-0.188318	-0.903012		0.551822	0.258201	1	0.292013	0.612211		0.504971	0.296734	0.928316	0.260237	0.684277		16.3097	17.2401	16.2131	17.5379	17.7913	17.8557	17.2514	17.5476	16.6224	17.6173	17.1893	17.8498	15.7181	17.2366	17.3243	16.5768	17.886	16.5086	17.7211	17.3965	16.7108	18.01
P04075	ALDOA	Fructose-bisphosphate aldolase A	Undefined	0.019129	1.71831	0.121878	-0.952242	-4.61628	+	0.334154	0.476054	0.526455	-0.546954	-1.06848		0.398624	0.399436	1	0.387275	0.875239		0.237329	0.624649	0.912747	0.501004	1.23452		15.7309	15.0203	15.7099	16.919	14.528	13.9668	17.1133	15.5999	15.9125	15.1409	15.8874	15.5026	14.9297	15.6029	14.4125	14.2288	15.7923	16.0622	15.868	15.2603	15.326	13.7935
P04080	CSTB	Cystatin-B	Undefined	0.727591	0.138112	0.763411	-0.17771	-0.382484		0.0412891	1.38416	0.173625	0.502879	2.72982		0.615446	0.21081	1	0.202824	0.51568		0.320068	0.494757	0.91767	0.327799	1.0309		12.0129	12.1113	12.0084	12.5487	12.609	12.2508	12.25	11.8478	10.9517	12.0384	11.7994	11.6368	10.9474	10.9983	11.6829	12.1766	12.3173	11.0479	11.8701	11.2808	11.1143	9.96727
P04083	ANXA1	Annexin A1	Undefined	0.409605	0.387635	0.509093	-0.255664	-0.955987		0.0588121	1.23053	0.206287	-0.700968	-2.43781		0.311426	0.506645	1	0.329038	1.05677		0.270744	0.567442	0.929117	0.480825	1.14666		15.0718	15.3309	15.261	16.5354	16.4649	16.6471	15.9615	15.862	15.4487	18.5646	16.8915	16.7886	16.49	15.8621	16.3539	16.0087	15.9543	16.4667	16.7521	16.5643	15.4581	16.7498
P04114	APOB	Apolipoprotein B-100	Undefined	0.197431	0.704585	0.310741	-0.736905	-1.65037		0.986791	0.00577489	0.993442	-0.00785144	-0.0173995		0.226403	0.645119	1	0.786603	1.27512		0.0389098	1.40994	0.648	1.11477	2.2784	+	13.9153	13.3098	12.8764	15.5719	15.6239	15.2904	14.4923	14.6521	13.5836	14.882	13.9004	15.1244	13.5484	14.2342	14.104	11.6097	13.7878	15.3592	13.8985	13.3984	12.4554	14.3958
P04156	PRNP	Major prion protein	Undefined	0.0997148	1.00124	0.2202	0.644787	2.35651		0.0210099	1.67758	0.135778	0.915323	3.31993	+	0.478496	0.320122	1	0.210171	0.731534		0.295102	0.530027	0.936921	-0.417507	-1.08769		15.9032	16.1004	16.452	16.0007	15.3206	16.3609	15.2457	15.2611	15.9973	15.7141	13.1515	15.2763	16.572	15.8439	16.6587	16.4459	15.8788	15.9744	15.5263	15.5618	16.2285	15.4062
P04179	SOD2	Superoxide dismutase [Mn], mitochondrial	Undefined	0.571053	0.243323	0.633543	0.426009	0.634117		0.280853	0.551521	0.478732	0.296662	1.20859		0.420475	0.37626	1	-0.293566	-0.834182		0.490072	0.30974	0.931298	-0.220033	-0.70882		13.3648	12.7183	13.6682	12.893	11.8708	11.4246	13.3549	12.6653	12.2959	12.3099	12.1915	11.3422	12.1685	13.6051	12.0112	13.065	12.9195	12.0227	12.7353	11.4683	12.6029	11.7159
P04196	HRG	Histidine-rich glycoprotein	Undefined	0.696294	0.157207	0.732067	-0.211929	-0.429874		0.371973	0.429489	0.561362	0.46877	0.980268		0.0506545	1.29538	1	1.63181	2.17155		0.328392	0.483607	0.918316	0.643816	1.01269		13.1178	12.6697	12.0333	14.3959	15.329	14.6444	14.1377	12.8612	12.4346	12.4337	13.9285	13.5818	15.1356	14.6051	13.5302	12.7517	14.0066	15.0642	13.8098	13.9897	11.7361	9.03695
P04217	A1BG	Alpha-1B-glycoprotein	Undefined	0.912181	0.039919	0.92421	-0.131979	-0.119845		1	0	0.976621	-0.292126	0		0.466025	0.331591	1	0.536735	0.76118		0.243264	0.613923	0.918197	-1.17313	-1.27419		9.33358	9.29046	NaN	10.0088	12.9457	NaN	NaN	9.58258	NaN	NaN	NaN	9.1932	12.2944	12.3815	11.7564	7.43092	10.6872	12.3913	10.6076	10.705	NaN	NaN
P04271	S100B	Protein S100-B	Undefined	0.13184	0.879954	0.258653	0.508701	2.05728		0.205544	0.687095	0.395344	0.637794	1.45456		0.551779	0.258235	1	0.437343	0.612278		0.0648645	1.18799	0.722764	1.12533	2.00357		12.8654	12.8064	12.2317	14.1543	11.7404	12.6489	13.2795	12.9741	12.2971	11.779	10.9748	11.3159	10.9073	10.7987	13.9235	12.067	11.1181	10.1495	13.2449	11.1491	9.86837	10.264
P04275	VWF	von Willebrand factor	Undefined	0.539899	0.267687	0.612988	0.207133	0.689783		0.29866	0.524823	0.500508	0.278926	1.15937		0.699739	0.155064	1	0.134382	0.395049		0.442577	0.354011	0.930956	-0.256674	-0.790224		13.1184	13.1955	12.844	14.1612	14.2752	14.6778	12.758	13.5669	13.1504	12.9788	14.1124	14.0323	13.9084	13.8538	14.8229	13.5401	13.8267	13.8089	13.7653	13.8958	12.2967	13.5348
P04406	GAPDH	Glyceraldehyde-3-phosphate dehydrogenase	Undefined	0.570031	0.244102	0.632901	-0.339908	-0.635907		0.86945	0.0607555	0.92814	-0.0334206	-0.172982		0.901012	0.0452693	1	-0.0323011	-0.12704		0.575111	0.240249	0.941686	0.0833049	0.573945		19.9999	20.1979	20.3578	20.7667	20.045	19.7289	20.4841	20.3747	20.1256	19.9938	20.4923	19.8263	18.43	19.7759	20.525	20.3116	20.2676	19.109	20.7795	20.2459	20.0844	19.8059
P04632	CAPNS1	Calpain small subunit 1	Undefined	0.249329	0.603226	0.365874	-0.529716	-1.42519		0.342162	0.465768	0.53349	-0.144705	-1.04912		0.476209	0.322203	1	0.165158	0.735426		0.694526	0.158312	0.96359	0.0621634	0.400927		13.2417	13.3588	13.2163	13.0158	13.2965	12.714	13.1321	13.3249	13.2561	12.935	13.5767	13.4864	11.8768	12.5917	13.3543	13.6111	13.5163	12.6609	13.5982	13.7774	13.3997	12.8271
P04792	HSPB1	Heat shock protein beta-1	Undefined	0.0859444	1.06578	0.209377	0.314742	2.52308		0.254493	0.594324	0.453839	0.175517	1.28687		0.857008	0.067015	1	-0.0810929	-0.184101		0.586187	0.231964	0.936979	0.191964	0.557204		17.7826	18.1738	17.6865	17.7082	17.6371	18.7507	17.5375	17.9511	17.4484	17.5422	18.0626	18.1441	17.4747	17.2309	17.7941	18.791	17.4541	16.8474	17.5537	18.1764	17.5236	17.681
P04843	RPN1	Dolichyl-diphosphooligosaccharide--protein glycosyltransferase subunit 1	Undefined	0.387989	0.41118	0.486285	-0.288325	-1.00731		0.0932167	1.03051	0.256751	-0.661528	-2.07019		0.759363	0.119551	1	-0.13748	-0.313392		0.965017	0.0154651	0.994678	-0.0159588	-0.04465		13.3503	13.6992	13.3164	13.6988	12.1453	13.005	13.4361	13.6095	13.6681	14.2765	14.2075	13.9865	13.6004	12.7598	13.7682	13.6883	13.3248	13.7453	14.2817	13.6182	14.4718	11.7996
P04899	GNAI2	Guanine nucleotide-binding protein G(i) subunit alpha-2	Undefined	0.948069	0.0231602	0.95209	-0.031836	-0.0707233		0.776404	0.109912	0.865791	-0.0571467	-0.299784		0.331682	0.479279	1	-0.355543	-1.01162		0.375425	0.425476	0.930192	-0.261983	-0.915508		14.884	14.8168	15.3604	15.5245	14.4784	14.7589	15.4469	15.4578	15.1692	14.9927	14.5724	14.5269	14.5572	15.3123	14.3859	15.3536	15.6769	14.7384	14.7951	14.5259	15.5884	13.9725
P05023	ATP1A1	Sodium/potassium-transporting ATPase subunit alpha-1	Undefined	0.0761209	1.1185	0.190647	-0.566819	-2.66335		0.204992	0.688263	0.396005	-0.314419	-1.45666		0.728232	0.13773	1	-0.142723	-0.355711		0.534011	0.27245	0.933193	-0.224724	-0.637621		17.8441	17.8677	17.8719	17.8679	15.6635	15.9263	17.9954	17.7324	17.7269	17.9215	16.6223	16.9296	17.3059	17.4176	16.715	16.5742	18.192	17.39	17.578	17.12	18.1841	16.7584
P05026	ATP1B1	Sodium/potassium-transporting ATPase subunit beta-1	Undefined	0.32371	0.489844	0.437883	-0.438771	-1.17807		0.417169	0.379688	0.600462	-0.174199	-0.884004		0.40766	0.389702	1	-0.420918	-0.858081		0.219467	0.65863	0.899596	-0.585673	-1.28553		16.9174	16.7771	17.066	16.5697	13.7343	14.4177	16.7591	16.5729	16.8828	16.5992	14.3989	15.3145	15.9136	15.5223	15.5774	16.2423	17.3161	15.1529	16.1262	16.4154	17.5104	15.8656
P05060	CHGB	Secretogranin-1	Undefined	0.090688	1.04245	0.216638	1.12251	2.46223		0.168295	0.773928	0.36287	0.616506	1.61008		0.877863	0.0565734	1	-0.0533162	-0.156991		0.0893547	1.04888	0.794947	-0.786252	-1.82534		12.6293	13.5396	13.2383	12.3422	12.0627	13.4629	12.8868	13.0271	11.9442	12.7045	9.97336	13.04	13.6716	13.1676	14.4306	15.2026	12.0874	13.1181	13.689	13.0879	12.9181	13.9243
P05067	APP	Amyloid-beta precursor protein	Undefined	0.357794	0.446367	0.472733	0.420545	1.08377		0.309051	0.50997	0.507701	0.262299	1.13183		0.368684	0.433345	1	0.410078	0.934067		0.548512	0.260814	0.93631	0.239072	0.614858		15.182	15.3448	15.4916	15.2291	13.6044	14.7664	14.0942	14.7848	15.1669	14.8872	13.8518	15.2597	14.663	14.9701	15.127	16.3025	14.8491	14.451	15.2587	14.8217	15.0382	13.5076
P05067pept	APP	Amyloid-beta precursor peptide DAEFRHDSGYEVHHQK	Undefined	0.00780442	2.10766	0.107161	4.61712	6.37758	+	0.00020706	3.6839	0	5.57842	9.6076	+	0.266289	0.574646	1	1.0615	1.16594		0.341441	0.466684	0.925713	0.75699	0.984791		21.6266	23.4089	23.015	23.6028	24.459	23.4347	18.0249	16.8275	16.0325	16.8343	19.1908	19.1664	21.5537	24.1935	22.375	22.282	15.9512	18.1384	18.573	19.2731	14.8058	18.1658
P05089	ARG1	Arginase-1	Undefined	1	0	0.981436	-1.55236	0		0.190474	0.720165	0.382109	-1.55318	-1.68553		0.724957	0.139688	1	-0.48123	-0.360973		0.439182	0.357356	0.933732	-1.38299	-0.798042		9.61385	7.11606	NaN	8.5525	NaN	8.00559	9.4641	9.29115	0.936367	12.4236	13.0386	8.32186	NaN	8.03393	NaN	NaN	11.9626	9.58629	9.50426	8.20436	10.1613	13.9167
P05090	APOD	Apolipoprotein D	Undefined	0.243506	0.613491	0.357438	0.317719	1.44775		0.102717	0.988356	0.27236	0.576837	1.99405		0.400906	0.396957	1	0.223677	0.87088		0.790537	0.102078	0.982161	0.075448	0.270746		16.9395	17.5364	17.5646	17.3116	18.1213	17.4135	16.3826	17.4065	17.7215	16.3015	16.3577	17.2559	16.7652	16.908	18.0503	17.7575	16.8284	16.8939	17.1598	17.328	16.6369	16.7111
P05091	ALDH2	Aldehyde dehydrogenase, mitochondrial	Undefined	0.0723119	1.14079	0.18991	-0.56359	-2.72389		0.0495519	1.30494	0.190788	-0.419988	-2.578		0.41881	0.377983	1	0.156238	0.837259		0.87655	0.0572231	0.991028	0.0286626	0.15821		16.2671	16.2073	16.0706	16.6677	15.7286	15.4608	16.9098	16.8538	16.0661	16.4935	16.4381	16.1608	16.2671	16.1474	15.4711	16.3183	16.5218	16.8423	16.5624	16.5318	15.9078	16.6016
P05107	ITGB2	Integrin beta-2	Undefined	0.286787	0.542441	0.404221	1.28835	1.43896		0.830307	0.0807615	0.900171	-0.286453	-0.243514		0.518304	0.285415	1	-0.576158	-0.675664		0.560001	0.251811	0.932785	-0.620272	-0.605191		9.0136	NaN	8.99252	9.80558	NaN	9.70635	8.25525	7.94911	NaN	12.44	NaN	8.68968	11.7908	9.50401	10.7031	12.7198	9.6568	10.0054	8.47061	NaN	8.96719	NaN
P05114	HMGN1	Non-histone chromosomal protein HMG-14	Undefined	0.0253847	1.59543	0.127725	-2.10706	-4.15247	+	0.687679	0.162614	0.804748	-0.355273	-0.426213		0.103222	0.986229	1	1.0063	1.76358		0.911457	0.0402637	0.99495	0.0680931	0.113228		10.4573	11.4362	10.3449	9.22653	10.3784	8.21307	7.9475	10.4518	10.4317	9.87486	11.8375	11.6448	7.99186	9.38702	10.3623	9.0421	11.0618	10.2393	12.0931	11.8173	10.144	9.65406
P05129	PRKCG	Protein kinase C gamma type	Undefined	0.176531	0.753178	0.295775	-0.316759	-1.76059		0.0731484	1.1358	0.22696	-0.86574	-2.26222		0.864208	0.0633818	1	-0.144976	-0.174727		0.903805	0.0439254	0.997687	-0.0890319	-0.123065		12.6964	11.28	13.1402	11.9677	8.41636	9.10056	13.2281	11.2701	13.0185	12.9164	10.7253	10.6374	12.3593	12.1373	11.1577	10.7187	13.0278	12.4605	11.6121	10.5397	13.1733	9.26399
P05141	SLC25A5	ADP/ATP translocase 2	Undefined	0.142975	0.844741	0.27165	-1.6163	-1.97339		0.229545	0.639132	0.428732	-0.609367	-1.36814		0.767822	0.114739	1	0.182219	0.302		0.907771	0.0420237	0.994288	-0.0701516	-0.117965		13.8663	12.0571	13.7331	12.2723	9.12566	9.38315	14.1825	12.2778	12.9614	12.3172	10.9145	11.4406	12.1782	12.9844	9.95977	8.81781	12.9574	12.7126	12.7506	11.9848	13.3526	11.4523
P05155	SERPING1	Plasma protease C1 inhibitor	Undefined	0.428611	0.367936	0.522465	0.487043	0.912891		0.0332202	1.4786	0.158311	1.17786	2.91463	+	0.293889	0.531817	1	0.833558	1.09766		0.487331	0.312176	0.92878	-0.472471	-0.713383		15.2928	15.6959	15.1043	15.6716	16.6158	15.7022	13.8836	13.4409	14.2095	15.5236	14.3078	15.6501	16.1212	16.7836	16.9819	15.296	16.4115	15.8482	15.1998	15.775	13.3786	15.1272
P05156	CFI	Complement factor I	Undefined	0.220582	0.65643	0.331135	1.40676	1.75939		0.242954	0.614476	0.445692	0.61555	2.49187		0.612501	0.212893	1	-0.298651	-0.539795		0.0410112	1.3871	0.610479	-1.51728	-2.97327	+	NaN	5.89227	NaN	5.87752	9.93384	6.63475	NaN	5.52375	NaN	NaN	NaN	5.77218	6.94918	8.5385	9.33238	NaN	6.48322	7.78122	6.33534	NaN	NaN	NaN
P05164	MPO	Myeloperoxidase	Undefined	0.382269	0.417631	0.484069	-1.88295	-1.11091		0.436078	0.360436	0.613112	-0.996759	-0.864497		0.574528	0.240689	1	0.575013	0.582504		0.694648	0.158235	0.9631	0.430974	0.403032		11.1932	11.1598	NaN	11.526	12.3696	13.2041	11.3879	11.5336	11.4767	16.9501	11.014	13.5509	13.9378	NaN	8.9215	7.61651	12.6844	15.0603	11.2584	12.1818	NaN	11.2162
P05165	PCCA	Propionyl-CoA carboxylase alpha chain, mitochondrial	Undefined	0.0698384	1.15591	0.187573	-0.375993	-3.58286		0.97329	0.0117577	0.987506	0.0162794	0.0356227		0.352711	0.452581	1	-0.489083	-0.970379		0.442096	0.354484	0.932921	-0.36117	-0.792849		11.1314	9.68923	11.0264	10.4391	NaN	9.94366	10.9079	10.8553	9.51746	10.249	8.25591	10.6187	10.7341	9.77927	NaN	8.22171	10.9793	10.3628	9.89482	8.52094	10.7625	9.13846
P05186	ALPL	Alkaline phosphatase, tissue-nonspecific isozyme	Undefined	0.431422	0.365098	0.524724	-0.417343	-0.906667		0.178876	0.747448	0.378207	-0.419172	-1.56274		0.592529	0.22729	1	-0.319159	-0.54982		0.50528	0.296468	0.928018	-0.333903	-0.683771		12.9067	14.2381	13.8352	15.2245	15.4254	15.5633	14.2642	15.2992	14.116	15.266	15.0497	15.7131	13.1204	14.4711	15.5696	15.034	14.8552	14.188	15.4275	15.3937	12.6482	15.2596
P05198	EIF2S1	Eukaryotic translation initiation factor 2 subunit 1	Undefined	0.664296	0.177638	0.706855	-0.160668	-0.479615		0.659825	0.180571	0.792507	-0.104524	-0.467475		0.584377	0.233307	1	0.165	0.562127		0.875412	0.0577876	0.993196	0.0394145	0.159683		12.4291	13.3041	13.3003	14.6446	12.4285	13.2084	12.7023	13.2348	13.2442	14.0884	13.5108	13.1617	13.8221	12.886	13.6326	12.8137	13.7137	14.013	13.224	12.8464	13.0815	14.0145
P05362	ICAM1	Intercellular adhesion molecule 1	Undefined	0.0123456	1.90849	0.118458	0.447149	5.41616		0.0927774	1.03256	0.256698	-0.822232	-2.07391		0.293994	0.531662	1	0.928535	1.10199		0.0848402	1.0714	0.793347	1.31194	1.86547		12.8672	13.1768	12.5698	11.6471	13.6413	12.5802	12.2252	13.6445	13.8183	13.9381	14.1976	13.592	13.3824	12.8513	14.0599	14.2385	13.089	12.457	13.6399	13.5576	12.9913	NaN
P05387	RPLP2	60S acidic ribosomal protein P2	Undefined	0.316609	0.499477	0.430723	-0.817975	-1.19897		0.27932	0.553898	0.478541	-0.675881	-1.25036		0.474599	0.323673	1	0.2973	0.738172		0.927825	0.0325337	0.994192	-0.0456189	-0.0922257		9.55287	8.57925	9.02589	11.0151	NaN	9.45002	11.8011	9.75629	9.70208	11.3504	10.5381	8.39262	10.8561	9.34088	8.61835	10.3114	10.1628	10.8043	10.9895	10.4421	9.14312	10.691
P05388	RPLP0	60S acidic ribosomal protein P0	Undefined	0.316502	0.499624	0.430838	0.308389	1.19929		0.282803	0.548515	0.48076	0.251664	1.20307		0.161434	0.792004	1	0.887796	1.49231		0.300585	0.522033	0.928451	0.5138	1.07493		12.6441	12.6723	13.3944	13.9391	13.5685	13.9715	13.1093	12.7253	13.1697	13.1282	13.4416	13.1059	13.7627	13.5367	13.8979	13.9856	13.4551	13.9038	13.0184	13.572	12.8642	11.0059
P05408	SCG5	Neuroendocrine protein 7B2	Undefined	0.265198	0.57643	0.382488	0.429332	1.36647		0.164601	0.783567	0.357507	0.432636	1.6273		0.560836	0.251164	1	0.346404	0.598187		0.568999	0.244889	0.939163	-0.313824	-0.583255		15.2126	14.5756	15.0301	13.8438	11.8596	12.7384	13.9756	13.6461	14.2342	14.2783	11.7142	12.8159	14.9205	14.6147	13.8275	14.7716	14.5464	14.7971	13.6056	13.468	14.4099	13.2506
P05413	FABP3	Fatty acid-binding protein, heart	Undefined	0.179374	0.746239	0.296293	-0.391555	-1.74474		0.677265	0.169241	0.803031	-0.0550831	-0.441538		0.607882	0.216181	1	-0.164258	-0.526876		0.951403	0.0216355	0.992835	-0.0156054	-0.0620464		15.7372	15.2577	15.3971	15.4968	14.5853	14.4422	15.732	14.8909	15.3932	15.4077	14.8691	14.9541	14.6859	14.8166	14.5702	14.5978	15.4245	15.1089	15.3087	14.3946	15.9844	14.826
P05455	SSB	Lupus La protein	Undefined	1	0	0.968799	0.241388	0		1	0	0.995318	0.799685	0		0.380662	0.41946	1	-0.668107	-0.917129		0.224437	0.648906	0.909314	-0.914776	-1.29495		NaN	8.11047	NaN	8.07134	NaN	NaN	NaN	7.31079	8.01536	NaN	NaN	8.56838	NaN	NaN	NaN	7.85785	9.20747	NaN	7.81061	7.61647	8.90676	8.72251
P05556	ITGB1	Integrin beta-1	Undefined	0.515048	0.288152	0.589879	-0.174109	-0.736014		0.0367183	1.43512	0.167258	-0.746583	-2.82899	+	0.604323	0.218731	1	0.164184	0.532168		0.19592	0.707921	0.892791	0.339331	1.35809		14.2486	15.0669	14.243	15.7434	15.5585	16.5112	15.8324	15.9359	15.5276	16.0916	16.1562	16.3075	15.2275	14.7123	16.2642	16.2997	15.6061	15.4341	16.2154	15.9446	14.953	16.3335
P05771	PRKCB	Protein kinase C beta type	Undefined	0.538168	0.269082	0.613832	-0.499898	-0.692949		0.958854	0.0182474	0.97794	0.0252624	0.0542272		0.928014	0.0324455	1	-0.0855807	-0.0922599		0.933657	0.0298128	0.994478	-0.0636656	-0.0847545		15.208	14.5554	15.337	13.3939	11.5383	12.3775	13.7837	14.0541	14.6124	13.2041	12.71	13.8943	12.7174	13.6252	12.3722	14.0369	14.7005	12.6706	13.8399	13.5403	15.1046	12.4146
P06396	GSN	Gelsolin	Undefined	0.0782977	1.10625	0.195232	0.203542	2.63041		0.199956	0.699066	0.396176	-0.187517	-1.47606		0.893088	0.0491058	1	0.0275375	0.137277		0.020878	1.68031	0.537313	0.415758	2.60244		17.1318	17.2678	17.208	17.3993	17.9234	18.0628	17.6944	17.6267	17.3996	17.7262	17.9342	17.7371	17.2571	17.2582	17.6831	17.8084	16.9897	17.2131	17.5704	17.4193	16.8494	17.8645
P06454	PTMA	Prothymosin alpha [Cleaved into: Prothymosin alpha, N-terminally processed;Thymosin alpha-1]	Undefined	0.231259	0.635901	0.343819	-0.583254	-1.49719		0.110328	0.957314	0.283367	-0.517712	-1.93818		0.457799	0.339325	1	0.320163	0.767189		0.547862	0.261329	0.936109	0.299767	0.615872		15.2446	14.4934	15.312	13.2222	16.9986	13.7402	15.2144	14.1527	15.7339	14.1133	17.6823	15.2209	14.7217	14.5833	14.9379	14.9171	14.1472	15.5437	15.7817	16.0205	14.8568	14.2255
P06576	ATP5F1B	ATP synthase subunit beta, mitochondrial	Undefined	0.130489	0.884427	0.257504	-0.337184	-2.06802		0.788444	0.103229	0.874921	0.0521692	0.283104		0.895546	0.0479123	1	0.0486471	0.134101		0.840003	0.0757191	0.992457	-0.0658904	-0.205678		18.7537	18.3784	18.5872	18.8292	16.8792	17.1567	18.773	18.3792	17.8339	18.5078	17.4608	17.3168	18.5363	18.2316	17.0692	17.4532	18.7316	18.4856	17.884	17.5379	17.9931	17.8307
P06703	S100A6	Protein S100-A6	Undefined	0.0197278	1.70492	0.119947	0.566462	4.56386		0.14773	0.830531	0.338471	0.201077	1.71119		0.488506	0.31113	1	0.198327	0.714632		0.06326	1.19887	0.719259	0.510565	2.01729		19.0333	19.0546	18.6112	18.6718	19.3383	20.2959	19.1733	18.9818	18.1765	18.6761	19.1257	19.6652	19.0733	18.7626	19.7418	19.3051	18.2388	18.5062	19.2437	18.6281	17.8759	18.8354
P06727	APOA4	Apolipoprotein A-IV	Undefined	0.183986	0.735216	0.298204	1.63197	1.71965		0.0180233	1.74417	0.126542	1.28124	3.46098	+	0.0424543	1.37208	1	1.04421	2.26979	+	0.112547	0.948666	0.850272	0.64824	1.69317		15.3725	14.9239	15.2871	17.4283	18.0228	16.5421	14.7447	14.4428	14.6075	15.9231	15.1348	15.0364	16.0354	19.7428	16.3845	15.8753	14.8013	15.4676	15.1196	16.1216	13.2497	13.7716
P06744	GPI	Glucose-6-phosphate isomerase	Undefined	0.66395	0.177865	0.706965	-0.136017	-0.48016		0.840885	0.0752634	0.909294	0.0390091	0.21145		0.646656	0.189327	1	-0.131843	-0.470181		0.808696	0.0922145	0.985055	-0.0576487	-0.246732		18.1707	18.115	18.6305	17.6887	16.9482	16.6594	18.0443	17.8123	17.9363	17.6818	17.2566	17.2471	17.5836	18.0962	16.9782	17.1535	18.0726	17.4768	17.621	17.1851	17.9586	17.0527
P06748	NPM1	Nucleophosmin	Undefined	0.0614353	1.21158	0.186212	-0.6378	-2.92122		0.0347877	1.45857	0.161257	-0.380816	-2.87507		0.59355	0.226543	1	0.140159	0.548285		0.623062	0.205469	0.949518	0.0836643	0.502596		14.6086	14.905	14.7055	14.5666	13.921	14.9107	14.5745	15.3215	14.9209	14.7908	14.8186	15.476	14.1141	14.0917	15.3279	14.0759	15.0474	14.1739	15.8292	15.1104	14.7781	14.6739
P06753	TPM3	Tropomyosin alpha-3 chain	Undefined	0.130113	0.885678	0.256757	-0.283702	-2.07103		0.167965	0.774781	0.362224	-0.301522	-1.6116		0.0870037	1.06046	1	0.32101	1.86372		0.115351	0.937977	0.848171	0.240872	1.67885		14.9181	14.9788	14.516	15.3675	14.0208	14.8774	15.3579	15.0622	14.9121	14.9731	15.0221	15.1603	14.9051	15.1489	14.6595	14.7974	15.2553	15.1349	15.2884	14.967	14.7477	14.4121
P07093	SERPINE2	Glia-derived nexin	Undefined	0.396314	0.40196	0.497759	4.39581	1.39327		0.00972452	2.01213	0.0954324	2.54798	5.89933	+	0.896876	0.0472678	1	-0.234021	-0.133787		0.307713	0.511853	0.930043	1.08559	1.0748		9.1015	9.14829	10.8935	11.5257	12.2337	11.4761	7.05655	7.54175	7.79066	NaN	NaN	8.03857	10.0268	12.9565	11.3394	9.25422	8.78601	NaN	3.78854	NaN	8.27437	NaN
P07099	EPHX1	Epoxide hydrolase 1	Undefined	0.144963	0.838744	0.271023	-0.780354	-1.95922		0.118711	0.925508	0.294845	-0.671404	-1.88108		0.209466	0.678886	1	0.484471	1.33305		0.244658	0.61144	0.91357	0.415226	1.21857		11.4556	10.8451	11.5281	12.8471	12.02	11.6879	12.9662	12.4195	11.5183	12.2762	13.1551	12.0768	11.8859	12.8199	10.3516	11.7064	12.2062	12.8032	12.1256	12.7502	11.6996	12.8036
P07108	DBI	Acyl-CoA-binding protein	Undefined	0.669188	0.174452	0.713314	0.142784	0.471918		0.38061	0.41952	0.568054	0.3142	0.961171		0.264543	0.577504	1	0.464123	1.17044		0.0307635	1.51196	0.601714	0.878027	2.40179	+	16.4756	16.0414	16.9237	16.1964	18.2764	16.8396	17.0946	16.3936	16.864	14.6553	17.3993	16.4611	15.7814	15.1211	17.6064	16.3186	14.9491	15.7633	17.3829	16.1611	14.9331	16.3247
P07195	LDHB	L-lactate dehydrogenase B chain	Undefined	0.670856	0.173371	0.714535	-0.297125	-0.469301		0.955023	0.019986	0.976504	0.00901937	0.0592827		0.719721	0.142836	1	-0.137479	-0.367396		0.365042	0.437657	0.933483	0.26928	0.936196		17.3747	17.0719	17.1484	16.3478	17.27	16.745	17.2083	17.218	17.0729	15.709	17.627	17.0684	14.666	16.4559	17.4764	16.522	16.6301	15.3404	17.6069	16.7314	17.1034	16.1679
P07196	NEFL	Neurofilament light polypeptide	Undefined	0.0202455	1.69367	0.120051	-1.13177	-4.52017	+	0.0593504	1.22658	0.207648	-0.864728	-2.43041		0.422155	0.374528	1	0.325367	0.831084		0.936236	0.0286148	0.992415	-0.0277577	-0.0814518		17.9644	18.5961	18.7815	17.8638	16.3909	15.4547	18.4989	18.3849	19.2876	18.6761	17.5525	17.8398	18.3437	17.7815	16.7517	17.5017	19.2791	19.1619	18.4276	18.037	19.2116	17.8805
P07197	NEFM	Neurofilament medium polypeptide	Undefined	0.00904379	2.04365	0.112836	-1.16555	-6.0535	+	0.213142	0.671331	0.404865	-0.688181	-1.42621		0.787605	0.103692	1	0.143091	0.275519		0.659993	0.180461	0.957694	-0.196702	-0.449441		19.2233	19.7665	19.9447	18.2011	17.1048	16.1066	18.9969	19.1789	20.0278	19.2694	18.2614	18.7418	18.9213	18.2395	17.599	18.2546	20.1444	19.5385	19.1193	18.8744	20.5465	18.1887
P07203	GPX1	Glutathione peroxidase 1	Undefined	0.729771	0.136813	0.764962	0.423931	0.379225		0.877497	0.0567542	0.933649	0.197588	0.162203		0.416402	0.380487	1	-1.1434	-0.844457		0.6736	0.171598	0.957689	-0.522681	-0.430899		8.74299	9.14458	6.92756	7.98494	10.2982	10.4372	10.2386	8.83641	9.66399	8.12607	4.4227	11.0622	9.2509	9.4753	7.3532	8.03341	8.47359	9.40367	9.64524	4.89459	10.7044	12.731
P07225	PROS1	Vitamin K-dependent protein S	Undefined	0.71386	0.146387	0.751834	-1.17424	-0.482399		1	0	1	NaN	0		0.266046	0.575044	1	1.68936	1.2517		1	0	1	-0.307766	0		NaN	NaN	NaN	6.30585	7.52115	NaN	NaN	6.51437	NaN	NaN	NaN	NaN	7.54016	7.13435	NaN	NaN	6.28023	10.7428	NaN	NaN	NaN	NaN
P07237	P4HB	Protein disulfide-isomerase	Undefined	0.00751229	2.12423	0.103931	-0.773997	-6.46393	+	0.000144268	3.84083	0	-0.724531	-10.3596	+	0.99124	0.00382104	1	-0.00219293	-0.0112097		0.209598	0.678613	0.908563	-0.19495	-1.31514		14.1947	14.6293	14.753	14.7293	13.9236	14.6389	14.9143	15.0757	15.3591	15.6063	14.7494	15.5111	14.518	13.6427	15.3087	15.0162	15.3797	14.7159	15.888	15.598	15.4316	15.0913
P07339	CTSD	Cathepsin D	Undefined	0.309045	0.509978	0.422432	-0.386755	-1.22176		0.027211	1.56526	0.146362	-0.58918	-3.08833	+	0.0179593	1.74571	1	0.475327	2.73916		0.90806	0.0418856	0.994071	0.0279186	0.117594		14.7431	16.7746	17.1054	16.9121	15.8339	16.019	15.7084	17.5981	17.3803	16.6924	16.7534	16.7905	16.8607	16.8624	16.3505	17.4511	17.4603	17.5312	17.1809	16.8994	16.3174	16.8707
P07355	ANXA2	Annexin A2	Undefined	0.201027	0.696746	0.314734	-0.415374	-1.63275		0.036425	1.4386	0.167411	-0.691835	-2.83582	+	0.545572	0.263148	1	0.227334	0.622011		0.424483	0.37214	0.942518	0.268599	0.822677		15.1966	15.565	15.3823	16.4192	16.0312	16.9608	16.8467	16.4922	15.7329	16.4614	16.9773	17.1957	16.2247	15.5964	16.512	16.3112	16.0898	16.6883	16.8	16.7277	15.4515	16.9807
P07357	C8A	Complement component C8 alpha chain	Undefined	0.281886	0.549927	0.40022	1.48106	1.4593		0.43526	0.361251	0.612577	-0.511831	-1.22728		0.506291	0.2956	1	-0.816278	-0.70664		0.719832	0.142769	0.966674	-0.422696	-0.385002		7.17301	9.46895	5.29932	10.7124	9.60319	9.76764	8.10189	9.56374	NaN	NaN	NaN	NaN	9.24146	10.5395	12.7347	NaN	9.64811	8.76071	9.66358	5.68451	NaN	NaN
P07384	CAPN1	Calpain-1 catalytic subunit	Undefined	0.181571	0.740954	0.297024	-0.558536	-1.7327		0.455745	0.341278	0.622575	-0.182833	-0.808098		0.10506	0.978562	1	0.420671	1.75314		0.925419	0.0336616	0.995939	0.0191966	0.0953106		13.6879	13.5547	13.5565	14.6668	14.2034	14.0746	14.5917	14.2667	13.7553	14.064	14.1835	13.9798	14.6498	13.4454	13.8519	13.9854	14.5963	14.8259	14.6008	14.1435	13.7601	14.0659
P07437	TUBB	Tubulin beta chain	Undefined	0.515063	0.288139	0.589433	-0.26347	-0.735986		0.581531	0.235427	0.722291	0.129685	0.588892		0.75553	0.121749	1	-0.15362	-0.318569		0.344752	0.462493	0.92991	-0.413322	-0.977834		18.4058	17.9829	18.6106	19.1033	16.9732	17.1668	18.5817	18.2816	18.1182	18.2243	16.578	17.6808	18.9177	17.5474	17.0909	18.072	18.8123	18.5751	17.7647	17.5297	18.6122	16.4224
P07476	IVL	Involucrin	Undefined	1	0	0.997473	-2.30425	0		1	0	0.988796	NaN	0		1	0	0.990779	4.23774	0		1	0	1	1.75483	0		NaN	NaN	NaN	NaN	NaN	NaN	NaN	NaN	NaN	8.22855	NaN	NaN	1.21718	NaN	12.4304	8.40722	NaN	NaN	NaN	10.7115	NaN	6.07134
P07602	PSAP	Prosaposin	Undefined	0.286331	0.543132	0.404	-0.432858	-1.29383		0.436352	0.360163	0.612403	-0.143848	-0.845619		0.822511	0.0848584	1	-0.0747613	-0.229282		0.165028	0.782442	0.869582	-0.466672	-1.46495		15.0858	15.071	15.9489	15.0037	14.1213	14.6932	15.2383	15.766	15.9161	14.5176	14.1587	15.1903	14.578	14.2811	15.633	15.8688	15.6351	14.9832	16.1101	15.364	15.6053	15.2572
P07686	HEXB	Beta-hexosaminidase subunit beta	Undefined	0.40936	0.387894	0.509276	-0.481025	-0.956553		0.0327304	1.48505	0.158182	-0.424275	-2.92743		0.709547	0.149019	1	-0.0912398	-0.381437		0.139424	0.855664	0.874561	-0.336824	-1.56704		12.5573	13.2515	13.334	13.3452	13.1367	12.988	13.0643	13.8074	13.0997	13.659	13.8942	13.6338	13.5915	12.0155	13.8293	13.7276	13.9853	13.9437	13.6936	13.4653	13.3159	13.8311
P07737	PFN1	Profilin-1	Undefined	0.623477	0.20518	0.673105	0.108746	0.545298		0.492679	0.307436	0.65241	-0.135184	-0.739787		0.525367	0.279537	1	0.145108	0.654128		0.576724	0.239032	0.939737	0.10602	0.571496		15.8672	15.9828	15.8355	16.443	16.883	16.8043	16.633	16.5783	15.9537	16.2703	16.5929	16.5988	16.3051	16.2232	16.4594	17.3549	16.3845	16.1086	16.7206	16.6939	15.8389	15.8176
P07738	BPGM	Bisphosphoglycerate mutase	Undefined	0.20549	0.687209	0.317585	-1.1183	-1.61136		0.800181	0.0968118	0.879864	-0.0668794	-0.266932		0.374009	0.427118	1	0.450986	0.923369		0.717344	0.144273	0.966731	0.136698	0.369418		13.3654	14.0553	13.4577	13.5764	14.2727	14.2029	14.3303	13.8475	13.1761	14.1324	13.54	14.3054	12.4583	13.7836	13.2435	12.8531	15.0397	13.0884	14.157	14.5266	13.7428	13.6468
P07814	EPRS1	Bifunctional glutamate/proline--tRNA ligase	Undefined	0.136084	0.866193	0.262049	-0.705087	-2.02435		0.00632913	2.19866	0.0784274	-0.611837	-4.51202	+	0.325747	0.48712	1	-0.357476	-1.02464		0.644113	0.191038	0.953483	0.0893905	0.472124		13.6601	14.1044	13.2969	13.4991	12.9026	13.9316	14.2009	14.2741	14.0383	14.1772	14.0469	14.3281	12.7449	12.4644	13.3117	13.5816	14.2154	12.4473	14.412	13.8483	14.3482	13.301
P07858	CTSB	Cathepsin B	Undefined	0.832265	0.0797382	0.857988	0.15388	0.230869		0.790486	0.102106	0.875112	0.13798	0.280284		0.158434	0.80015	1	-0.39616	-1.50401		0.196468	0.706707	0.891204	-0.397119	-1.35632		14.0485	14.2024	15.5467	15.8888	15.4299	14.6015	14.598	15.3448	15.1695	13.5295	15.3875	14.8607	13.6843	14.1924	15.2483	16.7543	14.7369	14.5381	15.2832	14.7056	14.3827	15.4538
P07900	HSP90AA1	Heat shock protein HSP 90-alpha	Undefined	0.282695	0.548682	0.400956	-0.377748	-1.30591		0.975557	0.0107475	0.988823	-0.00781345	-0.0322024		0.570555	0.243703	1	-0.218461	-0.583203		0.527291	0.27795	0.93289	-0.192233	-0.648285		17.1671	17.1797	16.9812	16.2348	15.3903	15.5614	16.6797	16.8173	16.4847	16.1519	15.9628	16.465	15.5792	15.6627	16.2704	16.5794	16.6473	15.7542	16.8726	16.3285	17.3986	15.5904
P07910	HNRNPC	Heterogeneous nuclear ribonucleoproteins C1/C2	Undefined	0.149139	0.82641	0.272172	-1.01702	-1.93019		0.0113455	1.94518	0.0985212	-0.668389	-3.90557	+	0.254065	0.595055	1	0.270695	1.19794		0.252795	0.597231	0.913716	0.194261	1.19274		16.0655	16.7896	16.1462	15.9221	15.5947	16.36	16.6143	16.9191	16.8743	16.9974	16.7985	16.6848	16.8784	15.1459	16.0945	15.3778	16.6664	17.4643	16.8254	16.6086	16.495	15.7
P07919	UQCRH	Cytochrome b-c1 complex subunit 6, mitochondrial	Undefined	0.930772	0.0311567	0.937559	-0.0207975	-0.0943605		0.536882	0.270121	0.684494	-0.196262	-0.662637		0.474741	0.323543	1	-0.224738	-0.73793		0.729382	0.137045	0.967517	-0.102903	-0.352952		15.4585	14.8903	15.6235	15.1614	12.3892	14.104	15.3146	14.6186	15.271	15.2671	13.9948	14.3383	14.6404	15.2931	14.4592	14.2398	14.9252	14.7131	14.8669	14.2104	15.264	14.4302
P07942	LAMB1	Laminin subunit beta-1	Undefined	0.435307	0.361204	0.528768	0.314782	0.898123		0.216273	0.664998	0.410598	-0.512215	-1.41481		0.0268028	1.57182	1	0.796379	2.52216	+	0.145074	0.838412	0.863125	0.44998	1.54323		12.321	12.873	13.4824	14.5571	14.5619	15.2729	13.9189	14.2495	14.1467	13.8094	14.7973	15.2198	14.6356	13.9237	15.5198	15.9933	14.2061	14.5974	14.9941	15.0157	13.2146	14.5598
P07951	TPM2	Tropomyosin beta chain	Undefined	0.27267	0.564363	0.391645	0.219003	1.34011		0.451509	0.345334	0.622379	-0.141261	-0.816191		0.830252	0.08079	1	0.0532301	0.219103		0.430787	0.365737	0.942886	0.17902	0.81127		17.0549	17.5658	16.4671	17.741	17.5455	18.9943	17.3707	17.6821	17.1217	17.7281	17.9072	18.4064	17.4878	17.1366	17.8216	18.7377	17.3247	17.2002	17.7335	18.0492	17.069	17.3522
P07954	FH	Fumarate hydratase, mitochondrial	Undefined	0.484035	0.315123	0.564166	-0.208828	-0.796328		0.458164	0.338979	0.625861	0.244367	0.803502		0.766422	0.115532	1	-0.110051	-0.303883		0.696549	0.157048	0.964274	-0.111064	-0.398116		17.3103	16.9599	17.341	16.5271	15.1166	15.4902	16.6721	16.6674	16.2721	15.7577	15.9373	15.9722	16.3512	16.5821	15.7686	15.3195	16.5554	16.2871	16.7018	15.3123	16.6282	15.4587
P07996	THBS1	Thrombospondin-1	Undefined	0.258271	0.587925	0.376044	1.94391	1.39162		0.125087	0.902788	0.309778	1.57085	1.84038		0.610556	0.214275	1	0.50111	0.524175		0.96687	0.0146321	0.995054	0.027603	0.0423419		10.8787	9.8155	9.7093	12.1581	9.06219	11.9144	8.09508	9.05578	9.43008	8.50604	10.6383	8.38783	11.6166	10.1814	11.7151	12.232	10.226	11.3642	9.74237	6.63689	8.00816	NaN
P07998	RNASE1	Ribonuclease pancreatic	Undefined	0.161107	0.792885	0.283099	1.07763	1.85198		0.0103467	1.9852	0.0981299	1.53467	3.99773	+	0.423241	0.373412	1	0.718671	0.829085		0.917835	0.0372355	0.995329	-0.0779375	-0.105039		13.6296	14.8985	14.6154	12.9303	15.1325	14.5059	11.5039	12.7002	14.1108	12.4833	12.454	13.2519	13.0362	14.3142	15.4043	15.7449	13.4639	13.4332	13.0819	14.2101	13.2936	12.3406
P08123	COL1A2	Collagen alpha-2(I) chain	Undefined	0.00194779	2.71046	0.044	0.991076	10.3071	+	0.684852	0.164403	0.80459	0.154094	0.430361		0.280913	0.551428	1	0.429724	1.12912		0.106339	0.973309	0.827174	0.834558	1.726		19.6724	20.3759	19.4705	18.7298	20.8189	21.2375	18.411	20.3338	20.8279	18.0743	20.4685	21.2649	20.0565	19.957	21.0337	20.8847	18.8671	18.9041	20.0425	20.154	19.5412	18.813
P08133	ANXA6	Annexin A6	Undefined	0.281975	0.54979	0.400114	-0.368188	-1.30833		0.338014	0.471065	0.531182	-0.209304	-1.0591		0.309556	0.509261	1	-0.310031	-1.06105		0.433316	0.363195	0.939414	-0.19688	-0.806726		14.3428	13.7516	14.2905	14.6861	12.8705	14.1761	14.9407	14.0325	14.3112	14.4046	13.7873	13.8971	13.6938	13.9617	13.5718	13.763	14.7901	13.8771	14.1	13.6958	14.937	13.3368
P08134	RHOC	Rho-related GTP-binding protein RhoC	Undefined	0.07192	1.14315	0.18809	0.546073	2.73034		0.391618	0.407138	0.577601	0.17609	0.937336		0.581884	0.235164	1	-0.144192	-0.565909		0.344835	0.462388	0.928924	-0.206764	-0.97766		15.946	15.8115	16.3103	16.2601	16.1245	16.4459	16.2291	16.1207	15.756	16.304	15.7917	15.6402	16.2605	16.5082	16.6625	16.8978	16.2481	15.598	16.1868	16.1119	16.0723	15.7557
P08183	ABCB1	ATP-dependent translocase ABCB1	Undefined	0.260391	0.584374	0.377508	-0.348958	-1.5541		0.502303	0.299035	0.656264	0.268768	0.722594		0.554455	0.256134	1	0.144146	0.608103		0.875727	0.0576311	0.992375	0.033899	0.159275		14.1435	14.1733	14.0941	12.5957	13.7521	14.5209	13.1113	14.0653	13.0932	13.9301	13.7959	13.6712	13.7193	13.018	13.9144	NaN	13.8387	13.816	14.0439	13.187	13.5551	14.202
P08237	PFKM	ATP-dependent 6-phosphofructokinase, muscle type	Undefined	0.10062	0.997314	0.219596	-0.570909	-2.34655		0.421057	0.375659	0.601861	-0.385671	-0.876116		0.801216	0.0962502	1	0.0743044	0.257419		0.712972	0.146927	0.96813	0.0930671	0.375424		14.6722	14.8672	15.1913	15.998	12.7792	14.5884	15.6552	15.2747	15.204	14.7387	14.7678	14.77	14.5609	14.9978	14.3535	14.0027	15.5417	14.9056	14.8633	14.888	15.2415	14.1461
P08238	HSP90AB1	Heat shock protein HSP 90-beta	Undefined	0.0746808	1.12679	0.191005	-0.604557	-2.68579		0.117914	0.928434	0.292789	-0.287134	-1.88633		0.407542	0.389827	1	-0.204872	-0.858303		0.124104	0.906216	0.84109	-0.338597	-1.63605		17.5868	17.4652	17.4194	16.9906	16.1562	16.4554	17.7716	17.5908	17.2782	17.0921	17.0487	17.0149	16.545	16.8056	16.8057	17.1579	17.627	17.1603	17.6784	17.2667	18.1313	16.8514
P08246	ELANE	Neutrophil elastase	Undefined	0.0709957	1.14877	0.186623	-1.52591	-2.74574		0.27676	0.557896	0.475497	-1.37936	-1.326		0.470607	0.327341	1	0.701642	0.745008		0.614173	0.211709	0.945253	0.545215	0.515609		12.4707	12.4354	NaN	12.9755	NaN	13.3524	12.6919	12.6056	12.4483	17.4594	8.82239	13.9945	13.5683	12.6713	9.77607	10.5211	13.7397	15.3684	10.9023	12.6301	10.8699	11.8385
P08247	SYP	Synaptophysin	Undefined	0.688286	0.162231	0.731901	-0.642763	-0.442193		0.694195	0.158519	0.80703	-0.243391	-0.416682		0.356486	0.447958	1	-0.910261	-0.958995		0.528422	0.277019	0.930981	-0.518889	-0.646485		14.2234	12.1701	14.2459	12.7972	8.08299	9.64522	13.7713	12.1863	13.2019	11.8056	10.5891	11.0709	12.1267	13.6234	6.79561	11.7345	13.0501	12.1968	11.4467	10.1577	14.5389	11.3651
P08294	SOD3	Extracellular superoxide dismutase [Cu-Zn]	Undefined	0.613553	0.212148	0.666149	0.291413	0.561695		0.4057	0.391795	0.589881	0.181904	0.907614		0.0282632	1.54878	1	1.39473	2.49325	+	0.136551	0.864704	0.870295	0.82406	1.57947		11.7166	11.1539	11.8865	11.4275	13.1507	12.7877	11.8358	11.4375	11.869	10.3497	13.1347	12.4047	13.3906	12.1407	12.6901	12.5812	11.7482	12.9988	12.3219	12.5681	11.428	9.75364
P08311	CTSG	Cathepsin G	Undefined	0.599904	0.221918	0.654237	-0.419689	-0.584552		0.535167	0.271511	0.682897	0.278621	0.665548		0.44154	0.35503	1	0.634417	0.795918		0.467737	0.329998	0.933081	0.50989	0.746466		12.9198	13.0762	12.3943	12.6793	12.9233	13.4364	11.824	11.8102	11.4635	14.0952	13.1435	13.4212	13.7005	11.6836	11.9089	12.0315	12.7791	14.1187	11.7704	12.335	11.7496	12.39
P08519	LPA	Apolipoprotein(a)	Undefined	0.511914	0.290803	0.587547	-0.810762	-0.741971		0.93722	0.0281583	0.96682	-0.0630411	-0.0838286		0.202454	0.693673	1	2.09962	1.37478		0.239774	0.620199	0.913837	1.65389	1.24996		13.9725	14.3223	11.3087	8.59225	15.6687	14.0232	13.2484	14.7795	13.4149	NaN	13.3256	14.8422	14.1909	12.5229	14.5306	12.984	13.7444	16.2226	13.2865	14.2179	11.6686	NaN
P08559	PDHA1	Pyruvate dehydrogenase E1 component subunit alpha, somatic form, mitochondrial	Undefined	0.0947557	1.02339	0.219315	-0.535067	-2.41307		0.825417	0.0833268	0.896951	0.106246	0.232432		0.847118	0.0720559	1	-0.0806831	-0.197008		0.294224	0.531321	0.937183	-0.380509	-1.08975		18.0812	17.8236	18.0032	16.5206	14.9489	15.0264	16.5982	16.9699	17.1452	16.8392	15.8885	16.3254	16.8008	16.7027	15.6809	16.3856	17.4082	16.9779	16.8096	16.5146	17.8336	16.1243
P08571	CD14	Monocyte differentiation antigen CD14	Undefined	0.365787	0.436771	0.476011	0.721744	1.06294		0.0208455	1.68099	0.134753	0.656071	3.32708	+	0.692742	0.159429	1	0.220782	0.404808		0.182817	0.737983	0.884581	-0.563909	-1.40159		12.8387	12.4075	12.4732	12.7493	12.8002	10.6853	11.6933	12.251	12.2727	11.72	11.6939	10.3869	13.4416	12.2579	14.1355	12.8693	10.9587	13.0828	13.6101	12.1656	12.4361	11.9242
P08572	COL4A2	Collagen alpha-2(IV) chain [Cleaved into: Canstatin]	Undefined	0.000461283	3.33603	0	1.4292	16.7748	+	0.112629	0.948348	0.287842	0.533695	1.92207		0.559151	0.252471	1	-0.244955	-0.600799		0.940612	0.0265897	0.992121	0.0214586	0.0758501		17.7516	18.1632	18.2811	19.3315	19.3189	20.0038	18.132	18.1081	18.1368	18.157	18.3463	18.7676	18.9295	18.9991	19.5424	20.2787	17.4664	17.3662	18.142	19.0584	17.6527	18.3838
P08574	CYC1	Cytochrome c1, heme protein, mitochondrial	Undefined	0.656288	0.182906	0.699979	-0.487394	-0.517619		0.185873	0.730784	0.380167	-0.903327	-1.70959		0.515055	0.288146	1	0.60681	0.674875		0.0105346	1.97738	0.5776	2.10651	3.07663	+	8.4588	10.2986	9.88128	8.19949	NaN	NaN	8.37903	12.0784	9.9407	10.0533	NaN	10.9432	NaN	8.80139	8.56516	10.2016	6.08668	11.1174	8.52808	9.38485	7.05284	NaN
P08603	CFH	Complement factor H	Undefined	0.44291	0.353684	0.535751	-0.343071	-0.8816		0.104798	0.979648	0.274753	0.710669	1.97836		0.101318	0.994313	1	0.973384	1.77457		0.579273	0.237117	0.936946	-0.291545	-0.567634		13.3364	13.9136	13.4972	13.5899	15.0223	14.2968	12.119	14.4738	12.7464	12.8879	13.0155	14.1497	13.6278	14.0174	15.4431	13.5273	14.3665	14.9577	14.653	14.0107	12.1497	13.8392
P08670	VIM	Vimentin	Undefined	0.0786866	1.1041	0.194598	0.665293	2.62464		0.328942	0.48288	0.522296	0.206857	1.08128		0.51548	0.287788	1	0.178587	0.670104		0.669264	0.174402	0.958493	0.105025	0.436311		18.2043	18.561	18.3464	19.3022	19.4836	20.0794	18.6677	18.7819	18.0385	18.6919	19.2216	19.3342	19.6991	19.1424	19.5227	19.7485	18.4609	19.0518	18.6193	19.3194	17.8473	18.7097
P08697	SERPINF2	Alpha-2-antiplasmin	Undefined	0.565579	0.247507	0.631257	-0.470695	-0.812617		0.49482	0.305553	0.651486	0.811632	1.01641		0.993162	0.00297988	0.996379	-0.00827427	-0.00900675		0.257549	0.589139	0.914344	-1.27681	-1.27743		NaN	8.04217	5.3347	8.08325	NaN	8.46705	NaN	8.02907	NaN	6.47309	NaN	NaN	9.9132	7.2429	8.85494	NaN	NaN	8.29283	8.7464	NaN	NaN	NaN
P08708	RPS17	40S ribosomal protein S17	Undefined	0.163205	0.787267	0.285916	-1.79466	-2.16141		0.185789	0.73098	0.380378	-1.14471	-1.5957		0.46976	0.328124	1	0.380087	0.748675		0.199741	0.699532	0.896833	-0.604698	-1.351		8.76016	8.17751	7.74863	7.58362	NaN	5.69109	8.36288	7.65027	9.17898	9.57997	8.82571	8.91245	9.00774	5.91929	NaN	9.3787	10.17	9.35993	9.25628	10.1598	8.33744	NaN
P08758	ANXA5	Annexin A5	Undefined	0.958035	0.0186186	0.958818	0.025816	0.0571285		0.182709	0.738239	0.381865	-0.385115	-1.54626		0.36636	0.436092	1	0.320401	0.938772		0.352198	0.453213	0.931979	0.28149	0.962358		17.1125	16.931	16.9463	17.9148	17.9892	18.0453	18.5576	17.6481	16.8428	18.0782	18.2649	17.8582	18.2795	17.5621	18.0391	17.878	17.1836	18.606	18.2973	17.5686	16.9885	18.115
P08865	RPSA	40S ribosomal protein SA	Undefined	0.263519	0.579187	0.381367	-0.537087	-1.3725		0.115122	0.93884	0.288402	-0.499874	-1.905		0.675285	0.170513	1	0.115712	0.429337		0.650115	0.18701	0.951465	-0.10545	-0.463521		14.1516	14.4961	14.3012	15.4248	14.5965	14.747	15.5904	15.3092	14.5581	15.5308	15.3729	14.3551	15.658	14.8652	14.6065	14.0843	15.1902	16.2578	15.0123	14.902	14.6498	15.2802
P09104	ENO2	Gamma-enolase	Undefined	0.838523	0.0764852	0.864158	-0.0499425	-0.222064		0.528717	0.276776	0.677724	0.114201	0.676552		0.641104	0.193071	1	-0.137172	-0.478196		0.96235	0.016667	0.994012	0.013214	0.0480568		19.6358	19.5563	20.15	20.8482	18.6032	19.4134	20.0618	19.5038	19.8787	20.0918	18.8141	19.1714	19.254	19.8714	18.9827	19.4384	19.7636	19.4811	19.3405	19.161	20.0278	18.7942
P09211	GSTP1	Glutathione S-transferase P	Undefined	0.319108	0.496062	0.432452	-0.242026	-1.19156		0.979103	0.00917162	0.989649	-0.00891081	-0.0275287		0.600198	0.221706	1	0.145471	0.538322		0.482827	0.316209	0.929715	0.164739	0.720916		19.0202	18.3355	19.4668	19.543	19.6082	19.7125	19.9594	19.2613	19.1295	18.4422	19.3531	19.5942	18.2278	18.3616	19.3774	20.1478	18.8731	18.6564	19.7272	19.826	18.6894	19.2328
P09382	LGALS1	Galectin-1	Undefined	0.299031	0.524284	0.413821	0.218948	1.25283		0.510676	0.291854	0.66281	0.197031	0.707822		0.321869	0.492321	1	0.228077	1.03324		0.116527	0.933573	0.85262	0.361573	1.67294		14.7909	15.0614	15.3065	15.6738	15.8251	15.7806	15.4536	15.0857	15.2331	14.2467	15.7019	15.535	14.8835	14.8445	15.2329	16.2183	14.6651	14.742	15.3714	15.5248	14.5388	14.2515
P09429	HMGB1	High mobility group protein B1	Undefined	0.0555915	1.25499	0.177093	-1.7497	-3.04627		0.234802	0.629298	0.436504	-0.326324	-1.35036		0.871676	0.0596448	1	0.0734846	0.165019		0.313591	0.503636	0.924364	0.340013	1.04531		17.5819	18.7246	17.9607	17.8262	17.1771	18.7158	17.6883	18.2992	17.8678	19.0696	17.8087	19.2107	16.5704	13.2447	18.3737	17.0425	18.4365	16.5624	19.0966	18.1346	18.6502	17.2103
P09471	GNAO1	Guanine nucleotide-binding protein G(o) subunit alpha	Undefined	0.259441	0.585962	0.376585	-0.507688	-1.38732		0.753961	0.122651	0.85116	-0.0697495	-0.331148		0.554693	0.255947	1	-0.233196	-0.607731		0.425311	0.371293	0.940297	-0.282671	-0.821172		18.8268	18.6101	19.128	18.3663	16.7057	16.6918	18.3799	18.459	18.6641	18.5225	17.2655	17.4564	17.4312	17.7579	17.217	18.2592	18.8432	17.7904	17.9957	18.0668	18.8372	17.991
P09488	GSTM1	Glutathione S-transferase Mu 1	Undefined	0.620342	0.207369	0.670687	0.229429	0.550458		0.261991	0.581713	0.459086	1.74289	1.30471		0.497215	0.303455	1	0.635813	0.704475		0.173315	0.761164	0.86533	-1.97656	-1.45607		8.24756	8.80405	11.3083	7.29527	10.4214	9.93978	3.30831	10.6067	10.8007	NaN	5.6368	9.65416	10.9966	11.1994	9.82564	11.351	9.60904	11.6153	9.53995	11.6905	10.4578	10.5943
P09493	TPM1	Tropomyosin alpha-1 chain	Undefined	0.170517	0.768231	0.288	0.304768	1.79508		0.614862	0.211222	0.754595	0.167534	0.536114		0.717155	0.144387	1	0.0866244	0.370931		0.213672	0.670253	0.900928	0.282454	1.30278		14.3735	14.5666	13.7792	15.5717	14.4097	16.224	14.8808	14.5401	14.1437	14.4073	14.8136	15.134	14.834	14.745	14.2368	15.2329	14.3447	14.4622	14.3994	14.6233	13.9035	14.0003
P09496	CLTA	Clathrin light chain A	Undefined	0.200585	0.697702	0.315149	-0.423443	-1.63489		0.816317	0.0881409	0.890748	-0.0879421	-0.244832		0.610153	0.214561	1	-0.214027	-0.523508		0.371259	0.430324	0.934213	-0.326884	-0.923761		17.4303	17.0083	17.4239	16.5231	14.3067	14.9484	16.6686	16.3959	16.8098	16.8603	15.6169	15.8169	16.5021	16.7433	14.9743	15.9836	17.0247	16.5891	16.0535	16.2297	17.4689	15.659
P09497	CLTB	Clathrin light chain B	Undefined	0.286255	0.543247	0.404092	-0.456212	-1.29408		0.808189	0.0924868	0.885819	-0.0923991	-0.255945		0.850149	0.0705049	1	-0.0999702	-0.193049		0.501572	0.299667	0.930693	-0.296714	-0.689838		17.5562	16.4033	17.3993	15.8002	14.7262	14.8466	16.5848	16.1731	16.618	16.3361	15.5477	16.0263	16.384	16.5802	14.8005	16.0548	16.8623	16.3235	16.2121	16.2465	17.5716	14.8262
P09525	ANXA4	Annexin A4	Undefined	0.442468	0.354118	0.537537	0.626261	0.882554		0.351218	0.454424	0.541035	0.208506	1.02769		0.659436	0.180827	1	0.133613	0.451849		0.444724	0.351909	0.932428	0.150228	0.78643		13.7697	14.2227	13.7349	14.6586	14.3942	15.1378	14.0652	14.1345	13.9309	14.308	14.1836	14.0446	15.5512	13.6101	14.9302	14.7916	13.29	14.812	14.141	14.1351	13.5781	14.2771
P09543	CNP	2',3'-cyclic-nucleotide 3'-phosphodiesterase	Undefined	0.00841229	2.07509	0.12	-1.63753	-6.21079	+	0.0139062	1.85679	0.105699	-1.16161	-3.70644	+	0.986494	0.0059054	1	0.00841322	0.0172837		0.830233	0.0808001	0.994695	0.0972211	0.218447		16.9512	17.575	17.3745	16.6538	14.2073	14.3842	17.4399	17.7628	18.5151	17.7389	16.3362	16.3228	16.0607	15.9981	15.1087	15.3376	18.3019	16.9565	16.731	17.0659	18.5165	16.5682
P09622	DLD	Dihydrolipoyl dehydrogenase, mitochondrial	Undefined	0.712025	0.147505	0.75032	-0.108691	-0.405911		0.919516	0.0364406	0.959115	-0.0327694	-0.106249		0.430764	0.365761	1	-0.216947	-0.81534		0.26181	0.582014	0.916485	-0.265739	-1.16929		17.0257	16.8246	16.8224	16.5434	14.7519	14.9832	16.7213	16.5181	16.1967	15.9973	15.8534	15.861	16.2767	16.6407	15.798	15.8102	16.6587	16.0064	16.3899	15.9053	16.5278	15.6547
P09651	HNRNPA1	Heterogeneous nuclear ribonucleoprotein A1	Undefined	0.00999223	2.00034	0.137368	-1.18324	-5.84253	+	0.189242	0.722982	0.380441	-0.512122	-1.51894		0.813943	0.089406	1	-0.0812465	-0.240578		0.157289	0.803303	0.865126	-0.437752	-1.49431		13.7948	14.081	14.0056	13.0919	12.4	13.0123	13.1572	13.8699	14.5479	13.689	13.8699	14.3243	12.9447	12.9783	12.6243	13.7845	14.5603	13.7411	14.055	14.7084	14.5674	13.4014
P09668	CTSH	Pro-cathepsin H [Cleaved into: Cathepsin H mini chain;Cathepsin H	Undefined	1	0	0.957937	-0.5855	0		0.345618	0.461404	0.53747	1.37309	1.22386		1	0	0.98847	0.480885	0		0.501496	0.299733	0.931425	-0.590586	-0.714954		NaN	7.75315	7.01965	8.60419	NaN	NaN	NaN	7.69517	6.56352	4.99904	NaN	5.99111	6.79818	6.10758	NaN	NaN	7.38368	NaN	NaN	NaN	5.55987	NaN
P09669	COX6C	Cytochrome c oxidase subunit 6C	Undefined	0.284918	0.54528	0.403447	-2.1229	-1.2985		0.158306	0.800502	0.348808	0.542984	1.65756		0.886529	0.052307	1	0.207157	0.145762		0.830389	0.0807182	0.994259	-0.255013	-0.218242		15.7056	15.3621	15.3413	15.0081	13.4521	13.7107	15.468	15.0991	14.5539	12.9532	13.4037	13.844	14.2555	15.1917	13.3734	7.41772	15.4469	13.8703	15.474	13.9387	15.8135	14.3731
P09758	TACSTD2	Tumor-associated calcium signal transducer 2	Undefined	1	0	0.99589	NaN	0		1	0	0.987303	NaN	0		1	0	0.984511	NaN	0		1	0	1	NaN	0		NaN	NaN	NaN	NaN	NaN	NaN	NaN	NaN	NaN	9.64441	NaN	NaN	NaN	NaN	NaN	NaN	6.21099	4.50644	NaN	NaN	NaN	NaN
P09871	C1S	Complement C1s subcomponent	Undefined	0.229756	0.638733	0.343552	0.648227	1.50345		0.081155	1.09068	0.240483	1.00449	2.17959		0.900906	0.0453205	1	0.101859	0.128075		0.172098	0.764223	0.865707	-0.878427	-1.46057		11.6116	11.9381	12.6131	11.721	12.5608	10.0234	11.672	12.2009	10.2827	10.1367	10.4927	9.65606	12.3747	13.4251	11.9756	11.6993	11.7428	13.4007	11.912	9.82641	NaN	NaN
P09960	LTA4H	Leukotriene A-4 hydrolase	Undefined	0.0663762	1.17799	0.189626	-0.854325	-2.82659		0.398256	0.399838	0.583753	-0.335148	-0.923222		0.815019	0.0888325	1	0.127114	0.239158		0.439491	0.35705	0.933369	0.364884	0.795698		11.3308	10.775	10.4516	10.9762	10.2221	10.0491	11.6054	11.5871	10.3613	9.82255	11.6249	10.8143	10.7044	10.2098	9.98901	8.60552	10.9392	10.6812	11.5224	9.78322	11.3591	8.94535
P0C0L4	C4A	Complement C4-A	Undefined	0.0200143	1.69866	0.118795	1.2446	4.5395	+	0.0224162	1.64944	0.137004	1.98175	3.26119	+	0.0752785	1.12333	1	1.78489	1.94732		0.502931	0.298491	0.929782	0.568839	0.687611		15.4194	16.3092	16.9685	16.6733	19.4033	16.5242	13.3329	16.1783	15.4502	13.3905	15.3361	15.7193	16.7333	17.8143	18.3738	16.5262	15.9854	16.3959	16.4325	15.6554	13.3001	13.7944
P0C0S5	H2AZ1	Histone H2A.Z	Undefined	0.744278	0.128265	0.779111	-0.351881	-0.357664		0.277601	0.556579	0.476679	-0.32922	-1.21788		0.635328	0.197002	1	-0.198532	-0.486571		0.520752	0.283369	0.930125	0.254437	0.658737		12.9824	13.467	12.9099	13.9561	12.6512	13.8288	14.004	13.8811	13.0195	15.0478	12.6405	13.1779	11.0737	14.0775	13.1232	13.0199	14.0328	12.2685	13.4076	12.9929	13.4726	13.0335
P0C0S8	H2AC11	Histone H2A type 1	Undefined	0.002086	2.68069	0.0385	-0.659346	-10.0689	+	0.0109612	1.96014	0.096675	-0.923215	-3.93988	+	0.185295	0.732136	1	0.434919	1.40528		0.113847	0.943678	0.853302	0.551388	1.68649		17.1904	18.0723	17.4551	18.6439	17.6737	18.4609	18.873	18.9157	17.9991	20.0994	18.5617	18.5867	18.0955	18.1361	18.0562	17.966	18.8334	18.8284	18.7977	18.4317	17.5136	18.5966
P0C7P4	UQCRFS1P1	Putative cytochrome b-c1 complex subunit Rieske-like protein 1	Undefined	0.251058	0.600226	0.368795	-0.47573	-1.4186		0.400776	0.397098	0.585924	-0.252268	-0.917911		0.976439	0.0103547	1	-0.00983553	-0.0301546		0.991692	0.0036232	1	0.00313683	0.0106002		17.433	16.7473	17.0914	16.5862	14.7034	15.2615	17.2814	16.6422	16.7653	16.6221	16.1714	15.854	16.6128	16.9618	15.5032	15.1917	16.7517	16.6678	16.6575	16.0954	17.0273	16.1102
P0CG38	POTEI	POTE ankyrin domain family member I	Undefined	0.0613372	1.21228	0.185644	0.551103	2.9232		0.142728	0.84549	0.336527	0.955539	1.73791		0.216715	0.664111	1	-0.554861	-1.30393		0.348238	0.458124	0.933395	-0.376837	-0.97056		16.4378	17.235	16.8327	17.1596	16.744	18.6623	16.4019	16.983	16.3548	16.8011	15.7632	15.0341	16.7244	16.0537	16.4834	17.1229	15.8708	15.3551	16.4829	16.4712	15.7942	17.5203
P0DJI8	SAA1	Serum amyloid A-1 protein	Undefined	0.390875	0.407962	0.489074	2.24506	1.41871		1	0	1	-0.900343	0		0.745407	0.127606	1	0.573249	0.336146		1	0	1	-1.70284	0		5.88429	NaN	5.35788	NaN	NaN	NaN	NaN	NaN	6.25823	NaN	NaN	NaN	9.52442	NaN	10.9388	NaN	5.69688	9.62982	10.2762	NaN	5.4435	NaN
P0DMM9	SULT1A3	Sulfotransferase 1A3	Undefined	0.124116	0.906172	0.248391	-1.43316	-2.12056		0.0266384	1.57449	0.144892	-0.797775	-3.10709	+	0.943992	0.0250316	1	-0.0369844	-0.071738		0.559073	0.252532	0.932899	0.275582	0.59849		9.29793	10.556	11.7048	12.0343	11.6757	12.0669	10.7359	11.8062	12.1361	11.9747	13.0317	12.4376	9.48387	11.6235	9.87335	10.1179	11.8118	11.0762	11.5591	12.3842	11.1271	11.6189
P0DMV8	HSPA1A	Heat shock 70 kDa protein 1A	Undefined	0.633037	0.198571	0.682506	0.0586343	0.529666		0.37037	0.431364	0.562573	0.0987933	0.98385		0.72201	0.141457	1	-0.0492656	-0.364248		0.90406	0.0438027	0.996261	-0.0134432	-0.122737		17.9375	18.2825	18.2354	18.1489	17.8002	17.9644	18.05	18.1441	17.8185	17.7849	17.909	18.0696	17.8444	17.6959	18.1274	18.2743	17.9647	17.6993	18.151	17.8925	18.3575	17.6752
P0DN79	CBSL	Cystathionine beta-synthase-like protein	Undefined	1	0	0.932991	-0.829159	0		0.181606	0.740871	0.381626	1.09907	1.61503		0.0659274	1.18093	1	-1.77188	-2.09239		0.163479	0.786539	0.875631	-0.845654	-1.48444		9.81657	10.7742	10.7146	7.85749	8.86283	NaN	6.7704	9.63919	8.63728	8.49243	8.99102	8.26787	NaN	NaN	8.57091	NaN	6.87148	6.34886	9.40006	NaN	10.4543	NaN
P0DOX2		Immunoglobulin alpha-2 heavy chain	Undefined	0.947015	0.0236432	0.951498	-0.039341	-0.0721618		0.253261	0.596431	0.453068	0.761953	1.29071		0.79282	0.100825	1	0.23413	0.268573		0.171961	0.76457	0.867307	-1.13488	-1.43961		11.9843	14.7074	15.3586	15.6656	15.976	15.103	12.2887	15.3054	14.77	14.9766	12.4882	14.3943	15.0189	15.4332	15.7383	15.277	15.8107	15.6832	14.1798	15.9511	12.7759	15.4028
P0DOX5		Immunoglobulin gamma-1 heavy chain	Undefined	0.557916	0.253431	0.625975	0.306309	0.657301		0.142356	0.846625	0.337181	0.848048	1.73994		0.709665	0.148947	1	0.35724	0.381274		0.0572846	1.24196	0.697173	-1.67957	-2.07135		17.3491	18.6595	19.4911	18.4889	20.7283	18.8385	17.0578	19.143	19.257	16.7301	17.9507	18.3285	19.869	20.6728	20.9565	20.1856	19.9447	20.013	19.5555	20.9455	17.1533	21.4043
P0DOX7		Immunoglobulin kappa light chain	Undefined	0.870721	0.060121	0.892108	-0.112959	-0.177087		0.322575	0.491369	0.521972	0.438797	1.09717		0.907357	0.0422217	1	0.104278	0.118854		0.0709359	1.14913	0.738757	-1.4538	-1.95432		13.0119	14.1898	14.807	14.1132	15.6421	13.9701	12.2477	15.2601	14.1265	13.7732	13.7328	13.9611	13.8321	15.6195	15.9704	15.7594	15.4012	14.7056	14.9699	16.5565	12.6202	16.2096
P0DP23	CALM1	Calmodulin-1	Undefined	0.0392198	1.40649	0.149409	-0.413437	-3.50922		0.97235	0.0121773	0.986904	-0.00735982	-0.0364287		0.683217	0.165442	1	0.111731	0.418159		0.360343	0.443284	0.92686	-0.211126	-0.945692		17.5329	17.4379	17.6682	17.2258	16.3078	16.5018	17.48	17.1385	17.1768	16.8817	17.0064	17.0352	17.2966	17.0522	16.778	16.9898	17.4931	17.5035	17.5068	17.267	17.3949	16.6343
P0DP58	LYNX1	Ly-6/neurotoxin-like protein 1	Undefined	0.0295501	1.52944	0.138038	1.17646	3.91874	+	0.00448084	2.34864	0.064125	1.10718	4.89836	+	0.406569	0.390866	1	-0.197646	-0.86014		0.17076	0.767614	0.874891	-0.388935	-1.44394		15.7629	15.798	16.0804	16.2418	15.8	16.2327	14.4357	14.8422	15.6881	15.5509	13.8355	14.9203	16.2755	15.7296	16.8763	16.1049	15.2263	15.3475	15.1699	14.5366	15.766	14.7406
P10114	RAP2A	Ras-related protein Rap-2a	Undefined	0.371257	0.430326	0.477806	0.637123	1.04894		0.0983889	1.00705	0.265349	-1.16482	-2.37129		0.0987535	1.00545	1	-1.22444	-1.8034		0.398511	0.39956	0.934259	-0.50735	-0.872983		9.03267	9.05929	9.13578	9.69261	NaN	NaN	11.1181	10.5467	10.4441	9.47061	8.59671	8.43074	9.96372	10.3194	9.11156	9.35679	10.8473	8.25348	8.61399	8.4882	10.9513	9.39064
P10253	GAA	Lysosomal alpha-glucosidase	Undefined	0.836036	0.0777751	0.863139	-0.145297	-0.22556		0.714292	0.146124	0.821031	-0.15419	-0.387558		0.535353	0.27136	1	0.26941	0.638169		0.204357	0.689611	0.905005	-0.49578	-1.33132		11.3097	10.9809	12.081	10.6792	10.1818	9.61199	10.3483	11.3909	11.5571	10.1967	11.0995	11.1771	11.5091	11.4651	10.2437	13.1081	12.127	11.9387	11.4596	11.382	11.9461	10.5653
P10301	RRAS	Ras-related protein R-Ras	Undefined	0.302897	0.518705	0.41447	0.251713	1.24071		0.252165	0.598315	0.452969	-0.189804	-1.29414		0.284401	0.546069	1	-0.392198	-1.12056		0.81835	0.0870607	0.990137	0.0617203	0.234029		13.2922	13.4973	13.1207	13.9759	13.8833	15.1411	13.7658	14.0792	13.369	14.1077	14.031	14.6966	13.0871	13.1664	14.0174	14.9531	13.3971	12.6713	13.7916	14.3571	13.7759	14.0865
P10412	H1-4	Histone H1.4	Undefined	0.065098	1.18643	0.188492	-0.704572	-2.85021		0.00225605	2.64665	0.0368421	-1.3976	-5.73586	+	0.346283	0.460569	1	0.452957	0.980314		0.0273439	1.56314	0.573286	0.963288	2.46313	+	16.5721	18.0476	16.651	18.5431	18.5041	18.7924	18.7277	18.963	18.5415	20.2311	19.5795	19.4532	17.2256	17.8587	18.7237	18.3296	18.5187	17.9426	19.4204	19.0743	17.5103	19.3787
P10451	SPP1	Osteopontin	Undefined	0.00452534	2.34435	0.062	1.26164	14.8148	+	0.698279	0.155971	0.80964	-0.390311	-0.426834		0.990987	0.00393214	1	0.0144624	0.0115822		0.637441	0.19556	0.951985	0.334956	0.486		8.19208	11.124	10.4071	10.9321	9.6606	7.16969	11.2623	10.7938	10.2726	9.88788	NaN	NaN	6.70088	NaN	13.3659	12.3507	5.5787	12.302	12.1193	10.9347	10.0481	9.81007
P10515	DLAT	Dihydrolipoyllysine-residue acetyltransferase component of pyruvate dehydrogenase complex, mitochondrial	Undefined	0.432888	0.363625	0.526596	-0.540434	-0.903436		0.948571	0.0229301	0.972781	-0.0156428	-0.0678021		0.455391	0.341615	1	-0.288526	-0.771401		0.583987	0.233597	0.937316	-0.177024	-0.560516		15.829	15.7357	15.673	15.6703	13.78	14.2113	15.9699	15.5403	15.0329	15.1852	14.6223	14.6425	14.9639	15.9623	13.8198	13.3083	15.8142	14.7331	15.1141	14.5545	15.3816	14.9547
P10599	TXN	Thioredoxin	Undefined	0.221482	0.654662	0.329936	-0.748426	-1.53877		0.483693	0.31543	0.642443	-0.297434	-0.756055		0.743441	0.128754	1	-0.163995	-0.334956		0.597876	0.223389	0.942936	0.223061	0.539713		16.2253	16.3842	16.5744	15.6712	15.7872	15.9623	15.837	15.9145	16.0576	15.9549	17.6247	17.0007	14.2911	15.3407	16.2433	15.1758	16.3004	14.9766	16.9073	15.8603	16.0101	16.9637
P10606	COX5B	Cytochrome c oxidase subunit 5B, mitochondrial	Undefined	0.447645	0.349067	0.539105	-0.382532	-0.871438		0.589252	0.229699	0.731727	-0.13492	-0.576507		0.211031	0.675654	1	-0.482493	-1.32133		0.78091	0.107399	0.981437	-0.0877484	-0.283544		16.8527	16.0741	16.1925	15.5109	14.4364	14.6775	16.5298	15.4987	16.0398	15.828	15.2411	15.4163	14.2267	15.2153	14.9873	15.4974	15.6339	14.7132	15.7846	15.3251	16.5429	15.3559
P10636	MAPT	Microtubule-associated protein tau	Undefined	0.444997	0.351643	0.537152	-0.329396	-0.87711		0.660432	0.180172	0.791805	0.156856	0.466567		0.97447	0.0112314	1	-0.0154848	-0.0326758		0.599208	0.222422	0.942694	-0.207469	-0.53773		19.403	19.2857	19.5476	18.937	17.3795	17.2491	18.4848	18.4603	19.0404	18.6619	17.7108	18.5026	18.0332	18.6089	18.4246	18.2908	19.305	18.046	18.7874	18.5367	19.7219	17.7765
P10643	C7	Complement component C7	Undefined	0.209053	0.679743	0.320291	0.91277	1.59465		0.113643	0.944456	0.287815	0.845707	2.01887		0.297614	0.526346	1	0.774133	1.08883		0.980949	0.00835373	0.998828	0.0165196	0.0243431		10.3838	12.7585	11.3776	10.8988	13.0144	11.838	NaN	12.1462	10.7708	9.99052	10.6774	12.0739	12.813	12.4366	14.5275	11.4314	11.7513	12.5358	12.0623	11.208	10.922	10.8612
P10644	PRKAR1A	cAMP-dependent protein kinase type I-alpha regulatory subunit	Undefined	0.410907	0.386256	0.50952	-0.443446	-0.952976		0.065546	1.18345	0.219211	-0.550074	-2.35017		0.866793	0.0620848	1	0.0849485	0.171365		0.476999	0.321482	0.929702	0.31554	0.730725		13.0275	12.2462	13.0308	12.8641	11.7406	11.2985	13.0181	12.5308	13.8541	12.9493	13.2745	11.8815	13.0176	11.8626	11.8386	12.2572	12.5281	13.4135	12.6881	12.1202	13.375	10.5064
P10768	ESD	S-formylglutathione hydrolase	Undefined	0.193897	0.712429	0.308495	-1.63506	-1.66805		0.0321566	1.49273	0.161362	-0.731028	-2.94268	+	0.481192	0.317681	1	0.322094	0.72696		0.318227	0.497264	0.917563	0.337633	1.03498		11.7263	12.1821	11.9581	11.318	10.8735	11.7357	13.2112	12.7637	12.9169	10.9645	11.7493	12.5743	8.86915	10.9317	11	12.05	12.923	10.506	13.2833	12.6788	11.6766	11.186
P10809	HSPD1	60 kDa heat shock protein, mitochondrial	Undefined	0.399954	0.39799	0.500817	-0.243685	-0.978582		0.744465	0.128156	0.843902	-0.0699825	-0.344531		0.701976	0.153678	1	-0.0967754	-0.391938		0.631344	0.199734	0.949949	-0.101041	-0.490549		18.4948	18.3445	18.3801	17.7729	16.7074	17.0572	18.2403	18.4059	17.7814	17.7107	17.2328	17.8056	17.5905	17.9484	17.7896	17.165	18.06	17.4878	18.4759	17.4445	18.0788	17.9785
P10909	CLU	Clusterin	Undefined	0.0140694	1.85172	0.122407	3.86672	5.16618	+	9.21981e-05	4.03528	0	4.26448	11.367	+	0.0849241	1.07097	1	0.752183	1.87777		0.0218844	1.65986	0.548696	0.814726	2.57823	+	17.3658	17.7073	17.7472	19.3065	19.8351	19.8955	14.3177	14.1611	13.9423	13.9843	14.858	15.0072	18.4398	18.3285	19.3406	16.6214	13.3856	14.3852	14.6046	14.888	12.6898	13.5729
P10915	HAPLN1	Hyaluronan and proteoglycan link protein 1	Undefined	0.539658	0.267881	0.613439	0.142251	0.690224		0.0321954	1.49221	0.160786	0.762884	3.22278	+	0.177319	0.751245	1	-1.02645	-1.44143		0.0890592	1.05032	0.796288	-1.03947	-1.83772		13.0592	13.6144	12.7201	13.0711	NaN	12.2575	11.7045	12.7348	12.8021	12.3697	11.1384	11.2968	12.4158	13.6434	10.7547	11.8382	12.6685	13.0796	10.922	11.4128	13.4288	10.3955
P11021	HSPA5	Endoplasmic reticulum chaperone BiP	Undefined	0.00335963	2.47371	0.0473846	-0.726631	-8.55201	+	0.112742	0.947914	0.287627	-0.34486	-1.92129		0.127871	0.893226	1	0.304211	1.63556		0.0361068	1.44241	0.6468	-0.372649	-2.31784		15.6503	15.5404	15.8692	16.4451	15.1048	15.5256	16.3475	16.0382	15.6747	16.2592	15.9406	15.9444	15.8736	15.648	16.0728	16.3428	16.544	16.5288	16.9162	16.8548	16.4874	16.2182
P11047	LAMC1	Laminin subunit gamma-1	Undefined	0.00376869	2.42381	0.0596129	1.11987	8.21998	+	0.0252503	1.59773	0.139659	0.599795	3.15452	+	0.28884	0.539342	1	0.299368	1.10978		0.128319	0.891708	0.859152	0.39922	1.61636		17.8482	18.2481	17.8967	18.8911	18.9317	19.99	17.678	17.8062	17.733	17.7481	18.4622	18.7796	18.9377	18.8106	19.4558	19.014	17.5407	17.7246	18.2176	18.2557	16.891	17.9579
P11137	MAP2	Microtubule-associated protein 2	Undefined	0.0141942	1.84789	0.119788	-0.801697	-5.14966	+	0.338924	0.469898	0.532188	-0.240776	-1.0569		0.707995	0.14997	1	-0.114794	-0.383585		0.316993	0.49895	0.919507	-0.279728	-1.03772		17.4076	17.1539	17.8692	17.0741	15.6312	16.2357	17.0218	16.9793	17.8381	17.2765	16.5809	17.1198	17.081	16.691	16.1612	16.064	17.4963	17.4215	17.0658	17.2204	18.0141	16.7084
P11142	HSPA8	Heat shock cognate 71 kDa protein	Undefined	0.855814	0.0676206	0.877974	-0.0697384	-0.197844		0.183667	0.735969	0.381342	0.198268	1.5422		0.576127	0.239482	1	-0.15831	-0.574675		0.363073	0.440006	0.931907	-0.231758	-0.940165		19.2934	19.1907	19.3475	19.7444	18.5409	18.4234	19.3524	19.1169	18.9176	19.1817	18.1298	18.6522	18.3757	18.7068	19.1066	19.3929	19.2997	18.7099	19.2551	18.5962	19.7078	18.5306
P11166	SLC2A1	Solute carrier family 2, facilitated glucose transporter member 1	Undefined	0.0587069	1.23131	0.180322	-1.15288	-2.97766		0.0299849	1.5231	0.161714	-0.740949	-3.00331	+	0.344463	0.462857	1	0.284729	0.984163		0.644491	0.190783	0.952012	0.113806	0.47158		14.6363	15.2511	14.5441	15.8279	14.7829	15.57	16.368	15.7808	15.5508	15.8417	15.6384	15.8782	14.5601	15.6226	14.9363	14.3252	16.3895	15.7449	15.9371	15.9842	15.8799	15.2742
P11169	SLC2A3	Solute carrier family 2, facilitated glucose transporter member 3	Undefined	0.0336462	1.47306	0.144978	-1.36829	-3.72692	+	0.895497	0.0479359	0.942988	-0.0958759	-0.138172		0.926198	0.0332962	1	0.0774055	0.0945949		0.577449	0.238487	0.938595	-0.398293	-0.570397		15.9895	15.04	15.8091	13.537	10.7281	12.6931	14.2341	13.7626	15.1763	13.4681	12.666	15.065	12.8985	13.7233	13.8063	12.2496	14.73	14.0072	15.6156	13.798	16.2067	12.6224
P11171	EPB41	Protein 4.1	Undefined	0.118521	0.926206	0.239604	-0.967932	-2.16942		0.0676105	1.16999	0.221534	-0.90591	-2.32524		0.231126	0.636151	1	0.663797	1.26142		0.118546	0.926115	0.844875	0.710272	1.66292		10.5758	12.0254	10.6138	12.0663	12.3661	13.0097	12.0217	12.6195	13.0378	13.0724	12.0792	13.262	10.0865	11.5586	12.4063	12.6194	12.357	11.8822	12.8713	13.432	11.7315	12.5305
P11177	PDHB	Pyruvate dehydrogenase E1 component subunit beta, mitochondrial	Undefined	0.144336	0.840625	0.27183	-0.616838	-1.96366		0.717211	0.144353	0.822116	-0.134131	-0.383361		0.975143	0.0109317	1	0.0150707	0.0318145		0.770314	0.113332	0.978238	-0.118913	-0.297687		14.7749	14.5601	14.8107	14.3549	12.2924	12.3599	14.6715	14.2378	14.2276	13.7422	13.4478	13.6308	13.8268	14.5113	12.5845	13.1177	14.5121	14.329	13.9367	13.7299	14.5294	12.8848
P11182	DBT	Lipoamide acyltransferase component of branched-chain alpha-keto acid dehydrogenase complex, mitochondrial	Undefined	0.614996	0.211128	0.667714	1.06549	0.691151		0.811613	0.0906512	0.886998	0.15012	0.254562		0.230161	0.637968	1	-0.58471	-1.27038		0.353778	0.451269	0.932414	-0.3746	-0.961638		11.8613	12.5607	11.7079	12.4676	9.10804	NaN	9.94085	11.8403	11.7803	12.6008	10.7927	10.4171	11.5375	12.076	NaN	NaN	12.0136	9.46891	11.9572	10.6346	10.9795	NaN
P11215	ITGAM	Integrin alpha-M	Undefined	0.333662	0.476693	0.448724	1.35574	1.72999		1	0	0.989794	NaN	0		0.429786	0.366748	1	1.06099	0.846404		0.38	0.420217	0.932459	1.80073	0.962508		NaN	NaN	NaN	NaN	NaN	NaN	NaN	NaN	6.38625	11.4731	NaN	NaN	9.25947	NaN	8.56876	10.3369	NaN	8.37565	6.42935	9.76487	NaN	NaN
P11216	PYGB	Glycogen phosphorylase, brain form	Undefined	0.0295264	1.52979	0.138699	-0.64221	-3.91995	+	0.150112	0.823584	0.341387	-0.313165	-1.69878		0.587387	0.231075	1	0.0891623	0.557572		0.173623	0.760394	0.858211	0.220744	1.43367		16.3979	16.5114	16.733	16.2356	15.7649	15.7314	16.664	16.6082	16.8071	16.0386	16.8493	16.286	16.1828	15.6361	15.3189	15.9359	16.578	16.6069	16.1939	16.2636	16.465	16.2201
P11217	PYGM	Glycogen phosphorylase, muscle form	Undefined	0.0392907	1.40571	0.148806	-1.04184	-3.50671	+	0.0219611	1.65835	0.137709	-0.472851	-3.27973		0.503361	0.29812	1	0.199695	0.689933		0.309425	0.509444	0.930995	0.310798	1.0547		13.2815	13.5609	13.6312	12.4557	13.3308	11.9114	13.719	13.8342	13.7981	12.5985	14.221	12.8379	12.8703	12.4181	12.1772	11.9284	13.071	13.5616	13.7731	13.1557	13.6173	12.6974
P11233	RALA	Ras-related protein Ral-A	Undefined	0.491758	0.308249	0.571165	0.362556	0.834592		0.01271	1.89585	0.103528	1.09734	5.35965	+	0.11644	0.933896	1	-1.05547	-1.71857		0.513367	0.289572	0.929362	-0.36971	-0.675403		11.034	12.5613	13.1449	10.3816	NaN	12.3447	10.4415	11.4335	11.5508	NaN	10.1385	11.2698	10.8077	10.6238	11.4924	NaN	10.5121	10.9779	10.3462	9.28798	11.0915	NaN
P11234	RALB	Ras-related protein Ral-B	Undefined	0.508261	0.293913	0.584244	-0.434754	-0.748952		0.326554	0.486045	0.522027	-0.262805	-1.08721		0.740985	0.130191	1	-0.109914	-0.338297		0.692937	0.159306	0.966824	-0.12703	-0.403137		15.6602	15.4329	15.874	15.55	13.8158	14.0886	15.3779	15.582	15.6085	16.1988	15.0682	14.1628	14.0601	15.538	14.7081	15.3554	15.8845	14.8646	15.652	14.9994	15.7668	15.0058
P11274	BCR	Breakpoint cluster region protein	Undefined	0.901875	0.0448539	0.914047	0.0576355	0.134017		0.849918	0.0706229	0.916497	-0.13239	-0.201803		0.757242	0.120765	1	-0.253655	-0.316255		0.732819	0.135003	0.967562	-0.219615	-0.34827		11.8444	10.8554	11.8632	9.92017	8.40763	NaN	10.3128	10.3564	11.7071	10.34	10.8365	10.7205	10.39	11.479	10.3002	10.7741	11.4215	11.0565	9.31573	10.9189	12.0105	8.36264
P11277	SPTB	Spectrin beta chain, erythrocytic	Undefined	0.149843	0.824363	0.272305	-0.716728	-1.92539		0.532103	0.274005	0.680184	-0.165162	-0.670766		0.530424	0.275377	1	0.251868	0.646025		0.512783	0.290066	0.929121	0.225062	0.671576		15.0384	15.5306	15.0853	15.5499	15.8379	16.0774	15.5507	15.7694	15.8005	15.9694	14.8542	16.1662	14.3366	15.3444	15.6888	14.6108	15.8983	15.2393	16.0244	15.6855	15.1877	15.6651
P11279	LAMP1	Lysosome-associated membrane glycoprotein 1	Undefined	0.563552	0.249066	0.63006	-0.412576	-0.647305		0.0517139	1.28639	0.194027	-1.13038	-2.54285		0.587402	0.231065	1	-0.117138	-0.55755		0.462589	0.334805	0.933627	0.101192	0.755298		11.1804	12.9897	12.7248	12.0586	10.8675	13.1625	13.4663	13.3633	13.0891	13.2547	13.4494	13.143	11.732	12.088	12.3175	14.5161	13.4002	12.3623	13.3236	13.2178	13.2837	13.0226
P11310	ACADM	Medium-chain specific acyl-CoA dehydrogenase, mitochondrial	Undefined	0.403569	0.394082	0.505356	1.85982	0.970058		0.226149	0.645604	0.424713	-0.905395	-1.37983		0.163003	0.787806	1	-1.89566	-1.48627		0.449915	0.34687	0.935542	0.339198	0.777305		10.6668	10.0432	11.0002	9.08166	10.0377	9.15046	9.95462	11.6972	10.3996	12.6354	11.2649	9.46051	10.3954	10.3802	11.3512	9.98123	10.595	10.6508	11.04	2.38288	10.9391	10.7698
P11413	G6PD	Glucose-6-phosphate 1-dehydrogenase	Undefined	0.26278	0.580408	0.379952	-0.670199	-1.37517		0.218634	0.660282	0.414362	-0.282358	-1.40631		0.235337	0.628311	1	0.228017	1.24941		0.121631	0.914955	0.847616	0.22906	1.64787		14.0245	13.6568	14.1352	14.0368	14.5796	13.7604	13.8098	14.2601	14.5969	14.5568	14.1326	14.5314	14.2421	12.953	13.7012	13.6772	13.8723	14.9386	14.2491	14.1942	14.1501	13.7029
P11441	UBL4A	Ubiquitin-like protein 4A	Undefined	0.0344494	1.46282	0.144754	-1.02773	-3.6928	+	0.769608	0.11373	0.862954	-0.123885	-0.309243		0.280889	0.551466	1	0.662314	1.12918		0.843908	0.0737048	0.991088	0.0995627	0.200585		12.0287	11.6099	12.4051	12.3145	9.31109	10.6623	12.0821	11.4559	12.0923	11.5983	11.369	10.4774	11.9607	11.1846	9.90751	11.1372	12.4586	12.4707	11.593	11.7786	11.8745	9.14625
P11532	DMD	Dystrophin	Undefined	0.0219213	1.65913	0.123928	-1.79604	-4.38811	+	0.000158028	3.80126	0	-1.2684	-10.1651	+	0.350624	0.455158	1	0.382473	0.971188		0.173513	0.760667	0.864114	0.401206	1.43406		11.9206	11.9817	12.2394	12.9611	12.1022	11.5276	13.4802	13.563	13.2751	13.9308	13.071	13.0227	12.0849	11.1826	10.4075	12.6279	13.7813	12.2883	13.377	14.0404	13.1621	11.9244
P11586	MTHFD1	C-1-tetrahydrofolate synthase, cytoplasmic	Undefined	0.234514	0.629832	0.348446	-0.556469	-1.48378		0.513134	0.28977	0.664875	-0.172863	-0.703519		0.596071	0.224702	1	-0.145692	-0.544499		0.140309	0.852913	0.871595	-0.3752	-1.56326		14.8345	14.6726	14.7341	14.1064	12.4978	13.7664	14.6257	14.8083	14.376	14.5466	13.746	13.5463	13.7662	14.104	13.1527	14.7686	14.9074	13.8488	14.3976	14.8635	14.7643	13.6318
P11766	ADH5	Alcohol dehydrogenase class-3	Undefined	0.666417	0.176254	0.709446	0.0957365	0.476273		0.111399	0.953121	0.285464	0.492395	1.93064		0.0572285	1.24239	1	-0.550324	-2.1031		0.939228	0.0272291	0.992828	-0.0126279	-0.0776213		14.1714	13.978	14.4456	12.7506	13.1614	13.4797	13.0954	13.3686	13.1649	13.0937	13.1747	13.1349	12.5412	11.9898	13.4512	12.9381	12.1579	12.4086	13.4782	12.4926	13.6797	13.036
P11940	PABPC1	Polyadenylate-binding protein 1	Undefined	0.0264183	1.5781	0.131813	-1.59984	-4.09008	+	0.0413225	1.38381	0.173791	-1.04136	-2.72914	+	0.0171381	1.76604	1	0.565095	2.76442		0.944843	0.0246402	0.991403	-0.0155817	-0.0704356		8.85517	8.93754	9.68977	9.91489	8.70496	7.70289	10.8801	9.99988	9.37875	10.1593	9.94401	9.69127	9.50165	8.21122	8.96998	9.27608	10.3504	10.883	10.598	10.5269	10.1554	9.26226
P12036	NEFH	Neurofilament heavy polypeptide	Undefined	0.0129719	1.887	0.119456	-1.13817	-5.32033	+	0.0492022	1.30802	0.18937	-1.06218	-2.58385	+	0.412948	0.384105	1	0.365913	0.848159		0.55055	0.259204	0.935674	0.227173	0.611687		15.5358	16.7628	16.6756	15.4788	14.7089	13.0441	15.9331	16.6717	17.1937	16.9423	16.0741	15.7642	16.044	15.5649	14.6409	15.4719	17.2727	16.6791	16.2645	16.058	17.2262	16.0952
P12081	HARS1	Histidine--tRNA ligase, cytoplasmic	Undefined	0.514758	0.288397	0.589556	-0.274507	-0.736565		0.835214	0.0782023	0.904964	0.0916058	0.219129		0.935006	0.0291858	1	-0.0356996	-0.0832755		0.245772	0.609468	0.912826	-0.432487	-1.21146		11.8397	12.4114	12.6797	12.1683	12.0801	10.0474	12.1371	12.0104	11.9305	10.8224	12.0949	11.6817	12.6703	12.2837	12.3033	10.3497	12.7904	11.8177	12.4362	11.6607	12.5736	12.4654
P12109	COL6A1	Collagen alpha-1(VI) chain	Undefined	0.00655966	2.18312	0.0909231	1.08427	6.77942	+	0.0750803	1.12447	0.228933	0.551783	2.24142		0.00777943	2.10905	1	0.997741	3.18973	+	0.0116307	1.93439	0.496615	0.882296	2.90049	+	17.0593	17.2723	17.1346	17.8319	17.7111	18.3925	16.3573	17.0547	17.3709	16.2559	17.1069	17.9454	18.0136	17.5493	18.9282	18.3685	16.9	16.6741	17.4032	17.5452	16.3741	15.775
P12110	COL6A2	Collagen alpha-2(VI) chain	Undefined	0.00514806	2.28836	0.0825217	0.853026	7.37806	+	0.567038	0.246388	0.711174	0.174894	0.61242		0.000471564	3.32646	0.792	1.05676	4.75069	+	0.000596687	3.22425	0.348	0.927905	4.40703	+	15.7855	16.333	15.8485	17.3632	17.332	17.7517	16.224	16.3309	16.5137	16.0993	16.8395	17.3572	17.1113	17.1524	17.9812	17.9257	16.3588	16.4114	16.7819	17.2064	15.6431	15.7808
P12111	COL6A3	Collagen alpha-3(VI) chain	Undefined	0.00100171	2.99926	0	1.29779	12.9165	+	0.149968	0.824002	0.342006	0.501938	1.69953		0.0322606	1.49133	1	0.62887	2.42096	+	0.00524897	2.27993	0.640615	0.687513	3.30127	+	16.4971	16.9276	16.4748	18.0079	17.9637	18.4208	16.5784	16.8333	16.7674	16.3854	17.1648	17.551	17.8159	17.5969	18.7286	18.3355	16.5324	16.1852	17.2536	17.3144	16.0948	16.3105
P12236	SLC25A6	ADP/ATP translocase 3	Undefined	0.662454	0.178844	0.705875	-0.307199	-0.482522		0.707188	0.150465	0.814739	0.16869	0.397807		0.33228	0.478496	1	-0.487194	-1.01032		0.403163	0.39452	0.938063	-0.393045	-0.862092		17.9892	17.0219	18.2859	16.1888	13.8802	14.6825	17.4758	16.0358	16.9485	15.8518	15.1739	15.5506	16.1646	17.3824	14.5207	15.0178	16.7972	15.9193	16.0889	15.509	17.4098	15.3916
P12268	IMPDH2	Inosine-5'-monophosphate dehydrogenase 2	Undefined	0.316762	0.499268	0.430307	0.510303	1.84112		0.423521	0.373125	0.60304	0.680104	0.924259		0.527615	0.277683	1	-0.709043	-0.652281		0.316131	0.500133	0.918156	-0.820628	-1.03964		11.2794	11.4731	11.5776	NaN	NaN	9.09436	9.66405	9.81753	10.66	8.32866	8.92287	10.5625	NaN	9.12642	9.02458	11.0316	10.277	NaN	8.79144	10.2441	11.8938	7.96037
P12277	CKB	Creatine kinase B-type	Undefined	0.153068	0.815116	0.274761	-0.641564	-1.90373		0.144907	0.83891	0.338419	-0.42822	-1.72616		0.959363	0.0180171	1	-0.0083252	-0.0520273		0.45066	0.346151	0.933231	0.122196	0.776		19.5232	19.2299	19.8031	19.4278	18.5866	18.2537	20.1323	19.6701	19.4911	19.1787	19.7958	19.1256	18.5569	19.2279	18.013	19.3763	19.5817	19.0372	19.3388	19.7827	19.3424	19.2405
P12429	ANXA3	Annexin A3	Undefined	0.0394789	1.40364	0.150144	-2.8137	-3.50008	+	0.0220507	1.65658	0.136879	-1.63606	-3.27605	+	0.251119	0.600121	1	0.779376	1.20584		0.492657	0.307456	0.930432	0.421564	0.704531		7.93862	9.03215	7.95786	9.96595	10.0044	10.1821	11.6127	11.2609	8.98385	11.8351	10.5884	10.6165	9.58867	7.98105	9.57865	6.29307	10.5601	11.5695	11.663	10.9037	7.8252	10.3661
P12532	CKMT1A	Creatine kinase U-type, mitochondrial	Undefined	0.825625	0.0832173	0.85369	-0.111384	-0.24024		0.692214	0.15976	0.804575	-0.149951	-0.419575		0.5258	0.279179	1	-0.310157	-0.653433		0.926523	0.0331436	0.995514	0.0350293	0.0938946		16.4852	15.5713	16.6153	15.8796	14.1622	13.8326	16.0378	15.4478	15.7608	15.9402	14.8182	15.441	15.6913	15.6889	14.0901	15.0007	16.0255	15.0856	15.4216	14.3838	15.94	15.1409
P12814	ACTN1	Alpha-actinin-1	Undefined	0.0837386	1.07707	0.203937	0.44539	2.55279		0.0676154	1.16995	0.22103	0.347989	2.32519		0.279019	0.554366	1	-0.227875	-1.13381		0.312704	0.504867	0.928661	-0.189775	-1.04731		18.0157	17.9967	17.5011	18.3597	17.3254	19.0036	17.7837	17.7523	17.274	17.7926	17.4543	18.0575	18.3865	17.7421	17.9261	18.3172	17.6711	17.789	17.4823	17.6482	17.8556	17.1209
P12931	SRC	Proto-oncogene tyrosine-protein kinase Src	Undefined	0.000184377	3.73429	0	-0.523655	-22.8169		0.746463	0.126992	0.8442	0.102995	0.341709		0.829822	0.0810151	1	0.0753491	0.219668		0.584762	0.233021	0.936998	-0.220521	-0.559349		12.6885	12.1481	12.4517	12.0064	11.9063	11.6143	12.5706	11.7651	12.7276	12.9771	11.8078	10.3492	11.8196	12.3325	11.2932	11.7751	12.3818	12.7958	11.8058	12.3316	12.7021	11.6396
P12955	PEPD	Xaa-Pro dipeptidase	Undefined	0.0650061	1.18705	0.189008	-0.658801	-2.85193		0.268524	0.571017	0.46598	-0.217368	-1.24434		0.241436	0.617198	1	0.369228	1.2323		0.0690487	1.16084	0.730851	0.541728	1.9692		14.51	13.6835	14.3407	14.5961	14.3772	13.5865	14.9691	14.0708	14.3752	14.0223	14.9488	14.012	12.9871	13.3505	14.1492	13.7868	14.2475	14.1252	14.5108	14.0253	14.3935	13.3377
P12956	XRCC6	X-ray repair cross-complementing protein 6	Undefined	0.0980509	1.00855	0.221719	-1.16162	-2.3751		0.062749	1.20239	0.213801	-0.597709	-2.38534		0.376194	0.424588	1	0.340369	0.919008		0.389556	0.40943	0.928915	0.291615	0.887974		11.9521	12.5346	11.8965	10.9008	12.2473	12.5088	13.1434	12.6742	11.8714	12.3663	12.8871	12.6838	12.2877	11.9535	11.5206	10.2043	12.6206	12.6366	12.5942	12.7612	10.7275	11.4195
P13010	XRCC5	X-ray repair cross-complementing protein 5	Undefined	0.286201	0.543329	0.404514	-0.568379	-1.29426		0.659979	0.18047	0.79215	-0.194093	-0.467246		0.254567	0.594198	1	-0.514829	-1.19661		0.0639768	1.19398	0.717951	-0.501671	-2.01112		12.9235	12.2412	13.394	11.403	11.1967	13.1004	12.8363	12.7798	12.6812	12.112	12.9403	12.0737	12.1203	12.0373	11.6269	12.1715	13.2131	12.8087	10.9006	13.3072	13.3353	12.2761
P13073	COX4I1	Cytochrome c oxidase subunit 4 isoform 1, mitochondrial	Undefined	0.0534236	1.27227	0.173643	-1.13171	-3.09693		0.59822	0.223139	0.739831	-0.300943	-0.562245		0.688699	0.16197	1	-0.259283	-0.410464		0.732188	0.135377	0.967411	-0.181813	-0.349129		16.888	15.5952	16.2535	14.657	12.2068	13.1969	15.6905	15.4081	15.229	15.5007	14.2284	14.5464	14.0175	14.0412	13.5772	13.9293	15.6352	14.3195	15.4267	14.7108	16.3692	13.7828
P13489	RNH1	Ribonuclease inhibitor	Undefined	0.354326	0.450597	0.468484	-0.760849	-1.09295		0.0533402	1.27295	0.194163	-0.427543	-2.51745		0.764765	0.116472	1	-0.117221	-0.306113		0.397251	0.400935	0.934626	0.155226	0.873263		14.4958	14.8444	14.8157	14.9851	14.6505	14.7623	15.5786	15.272	15.2181	14.8068	15.25	14.9935	12.8402	14.0556	14.1261	15.5909	15.2864	13.272	15.3549	15.7429	14.783	14.374
P13521	SCG2	Secretogranin-2	Undefined	0.812324	0.0902705	0.843155	0.194523	0.259093		0.0343795	1.4637	0.159945	0.67273	2.88518	+	0.794832	0.0997244	1	-0.152445	-0.265896		0.105474	0.976856	0.829858	-0.807896	-1.73071		15.9861	14.6714	15.0118	14.3964	12.6102	12.8337	14.7664	14.0238	13.5282	14.1444	12.5941	12.4165	15.3823	13.9007	13.4767	14.9558	14.5644	15.7434	13.358	13.2715	15.0093	12.4868
P13591	NCAM1	Neural cell adhesion molecule 1	Undefined	0.492794	0.307334	0.572034	-0.64125	-0.778976		0.245656	0.609673	0.447697	-0.330939	-1.31478		0.576825	0.238956	1	-0.29221	-0.57361		0.851784	0.0696706	0.994786	-0.0743876	-0.190329		14.4814	14.6243	14.8392	14.0186	11.999	13.1251	14.3925	14.3449	14.6497	14.447	13.1441	14.0952	12.4689	14.2438	12.9726	13.594	15.0235	12.9525	14.2299	13.6383	14.678	12.9008
P13611	VCAN	Versican core protein	Undefined	0.442304	0.354279	0.537735	-0.268332	-0.882908		0.258942	0.586797	0.457364	-0.343633	-1.27316		0.427563	0.369	1	0.346079	0.82117		0.0925591	1.03358	0.797981	0.663219	1.80538		16.6213	17.0298	16.4283	17.5549	15.7808	15.4609	17.0074	17.1305	17.5138	16.7355	16.5542	15.9965	16.0415	16.1619	16.0048	16.7417	16.9951	16.5297	16.2815	16.217	16.6996	15.4422
P13637	ATP1A3	Sodium/potassium-transporting ATPase subunit alpha-3	Undefined	0.369229	0.432704	0.476754	-0.584211	-1.05411		0.298981	0.524356	0.500099	-0.483949	-1.1585		0.819098	0.0866642	1	-0.128869	-0.233778		0.735236	0.133573	0.968039	-0.157034	-0.344982		19.276	19.2376	19.4275	18.7115	16.0719	16.0148	19.2078	18.84	19.1118	18.8294	17.8289	17.8251	18.0463	18.9674	17.5518	17.639	19.5581	18.005	18.7934	18.1847	19.6648	17.5909
P13639	EEF2	Elongation factor 2	Undefined	0.0232485	1.6336	0.121874	-0.62463	-4.29246	+	0.0600704	1.22134	0.210326	-0.265826	-2.42063		0.668981	0.174586	1	-0.0733674	-0.438263		0.0669328	1.17436	0.732167	-0.271364	-1.98634		16.221	16.0778	16.2202	16.1026	15.6791	15.9385	16.3425	16.5655	16.0591	16.3168	16.2604	16.29	15.9639	15.3602	15.9369	16.2553	16.4235	16.2884	16.7424	16.5606	16.4226	16.4021
P13667	PDIA4	Protein disulfide-isomerase A4	Undefined	0.635002	0.197225	0.682488	-0.40792	-0.526473		0.109326	0.961275	0.283051	-0.65744	-2.05293		0.745606	0.127491	1	-0.266922	-0.332014		0.219081	0.659396	0.899865	-0.616931	-1.28666		10.2466	9.53239	9.33691	10.3871	NaN	9.96165	10.3009	9.7419	11.0101	10.5855	9.90956	11.1135	9.11276	9.39219	11.7055	11.3322	11.3764	7.95656	12.5325	11.3088	12.3673	9.61559
P13671	C6	Complement component C6	Undefined	0.91537	0.0384035	0.927891	-0.117236	-0.133726		1	0	1	-0.56668	0		0.432151	0.364365	1	-0.390603	-0.853913		0.204373	0.689577	0.903052	-0.825428	-1.51489		NaN	10.6841	NaN	NaN	10.7763	NaN	NaN	11.2508	10.2927	NaN	NaN	NaN	10.2622	NaN	12.518	NaN	11.2562	10.605	11.7586	NaN	NaN	11.9086
P13693	TPT1	Translationally-controlled tumor protein	Undefined	0.108457	0.964743	0.229506	-1.0096	-2.26467		0.196329	0.707016	0.392362	0.870936	1.49032		0.837785	0.0768675	1	0.134236	0.209222		0.371569	0.429961	0.933947	-0.534053	-0.923145		13.3348	14.1772	13.8011	13.095	12.4706	12.1373	11.6513	11.8451	13.0276	11.0119	12.9541	13.3003	12.5485	12.4822	11.6429	11.1547	13.0453	12.5429	13.66	12.6186	14.5555	11.4671
P13716	ALAD	Delta-aminolevulinic acid dehydratase	Undefined	0.919365	0.0365119	0.930211	-0.0688379	-0.109986		0.341725	0.466323	0.534318	0.163237	1.05017		0.444165	0.352455	1	-0.316668	-0.791235		0.245002	0.610831	0.913232	0.346077	1.21354		13.965	14.6043	13.591	14.7517	14.9173	14.126	13.6198	14.344	13.8208	14.2454	14.4306	14.5154	12.4497	13.2084	14.1922	13.8741	14.3451	12.7072	13.9863	12.9611	14.0516	14.1285
P13760	HLA-DRB1	Major Histocompatibility Complex, Class II, DR Beta 1	Undefined	0.973751	0.0115522	0.974019	0.072729	0.0357184		0.473294	0.324869	0.638315	-0.915197	-0.790826		0.860693	0.0651515	1	0.148997	0.179301		0.196795	0.705987	0.890794	-1.19338	-1.35527		7.89463	9.74226	10.984	2.00216	11.6145	NaN	7.04959	10.2384	11.1792	7.43212	10.9142	7.12329	12.2962	5.62449	10.4724	13.2253	9.15062	11.3934	10.0998	10.6837	9.25573	9.519
P13796	LCP1	Plastin-2	Undefined	0.183417	0.736561	0.297665	0.329439	1.72271		0.0974418	1.01125	0.264654	-0.541619	-2.03537		0.126373	0.898346	1	0.705365	1.64269		0.647926	0.188474	0.950266	0.195493	0.466654		11.5412	12.3058	11.4519	12.659	12.3501	11.6907	11.5635	12.3309	12.5772	14.1074	12.2635	12.4059	13.2872	13.366	13.5403	13.3294	12.4995	13.3863	13.4896	12.8298	12.2637	12.1303
P13797	PLS3	Plastin-3	Undefined	0.547346	0.261738	0.618104	-0.361988	-0.676257		0.0474024	1.3242	0.186201	-1.03011	-2.61466	+	0.0702138	1.15358	1	0.828435	2.00488		0.0318701	1.49662	0.609849	0.864436	2.40359	+	10.5981	10.8175	11.6833	12.4388	9.73643	10.6492	11.9843	11.1932	11.604	12.7267	11.7764	12.8195	10.8599	11.5019	11.9312	12.1844	12.6466	11.4346	12.3991	11.4451	11.0216	NaN
P13798	APEH	Acylamino-acid-releasing enzyme	Undefined	0.383152	0.416629	0.484174	-0.0986354	-1.01917		0.0774079	1.11121	0.235026	-0.210216	-2.21712		0.787488	0.103756	1	-0.0635952	-0.275674		0.324865	0.488297	0.9182	0.200306	1.02036		14.7064	14.5767	14.3717	14.8189	14.9663	14.8372	15.2108	15.0038	14.3106	15.0597	14.9296	15.024	14.5249	14.3746	14.8645	14.4782	14.4504	14.6704	15.0982	14.4177	14.7886	14.5199
P13804	ETFA	Electron transfer flavoprotein subunit alpha, mitochondrial	Undefined	0.0873794	1.05859	0.212296	-0.532336	-2.50424		0.0581764	1.23525	0.205669	-0.233267	-2.44664		0.270696	0.567518	1	0.372428	1.15468		0.595946	0.224793	0.94211	0.148703	0.542588		14.9313	14.5801	14.0578	14.5915	13.9698	14.1953	14.7476	14.9788	14.1859	15.0529	14.2756	14.4846	14.3286	14.6409	14.0876	14.1921	15.0597	14.7449	15.1174	14.4565	14.7997	13.0644
P13929	ENO3	Beta-enolase	Undefined	0.7578	0.120445	0.793206	0.168224	0.337756		0.279351	0.553849	0.47803	0.349736	1.21287		0.887982	0.0515957	1	0.0483459	0.143881		0.795906	0.099138	0.984486	0.0764427	0.263629		15.1168	15.2434	15.8377	16.3501	14.8209	15.1568	15.743	15.0912	15.3782	14.7933	14.4344	14.9874	14.0202	15.4992	16.1472	15.1789	15.3102	14.6002	15.4548	14.8073	15.3556	13.7692
P13987	CD59	CD59 glycoprotein	Undefined	0.201531	0.695659	0.314737	-0.843517	-1.63031		0.116082	0.935235	0.288583	-0.237795	-1.89853		0.401281	0.396551	1	-0.187257	-0.870166		0.00202117	2.6944	0.576	-0.732422	-3.78206	+	13.7364	13.6495	14.0826	14.1726	13.5704	14.5779	13.9756	14.2091	14.7072	14.0236	13.7353	14.5655	12.8829	13.2896	14.4782	14.9668	15.094	14.3201	14.7665	14.8109	15.1301	14.2045
P14136	GFAP	Glial fibrillary acidic protein	Undefined	0.0853308	1.06889	0.207311	1.57375	2.53125		0.0140197	1.85326	0.105668	0.890211	3.6986	+	0.0463683	1.33378	1	0.619658	2.22084	+	0.000319276	3.49583	0.352	1.15336	4.73514	+	22.2621	21.6404	22.4271	22.218	23.223	21.3744	21.2797	21.4546	21.5475	20.5157	21.9003	21.106	23.3721	21.3981	21.1966	23.3959	20.4449	21.1988	20.2896	21.1344	19.751	20.8054
P14174	MIF	Macrophage migration inhibitory factor	Undefined	0.729881	0.136748	0.764187	0.111922	0.379061		0.774978	0.110711	0.865516	0.0541611	0.301767		0.579134	0.237221	1	0.110682	0.57009		0.974617	0.0111658	0.997593	-0.00628309	-0.032391		16.3988	16.3316	16.8504	17.1637	16.4693	16.4242	16.9997	16.5524	16.7866	16.7884	16.4147	15.7712	17.2	16.4707	16.4835	16.97	16.5229	17.1062	16.5558	16.4917	16.5917	16.5531
P14317	HCLS1	Hematopoietic lineage cell-specific protein	Undefined	0.2902	0.537302	0.406363	0.777157	1.28114		0.235517	0.627977	0.436714	-0.942881	-1.34797		0.0579179	1.23719	1	-1.22242	-2.09636		0.943485	0.0252652	0.992501	0.0422031	0.0721737		10.118	9.67729	10.62	10.7796	6.23202	8.21459	10.0455	9.92702	9.06905	12.4248	9.33093	10.5014	9.89951	7.33917	10.26	11.4173	8.81484	8.24645	9.31206	9.434	9.61695	10.3954
P14324	FDPS	Farnesyl pyrophosphate synthase	Undefined	0.150611	0.822144	0.273583	-0.946432	-1.92018		0.894731	0.0483077	0.942196	-0.0892448	-0.139193		0.639273	0.194314	1	0.157859	0.480847		0.540074	0.267547	0.935419	0.226546	0.628063		10.3415	9.31539	11.5421	12.2148	9.33448	11.649	11.368	9.90942	11.4617	9.56911	11.2998	11.3246	10.4641	9.86119	10.7718	8.13096	10.4934	11.0791	11.0944	10.3468	10.8852	9.103
P14406	COX7A2	Cytochrome c oxidase subunit 7A2, mitochondrial	Undefined	1	0	0.978886	-0.434958	0		0.362495	0.440697	0.550975	0.810354	1.07146		0.839829	0.0758091	1	-0.269905	-0.206544		0.786706	0.104188	0.981299	-0.315988	-0.276241		9.29233	7.82724	8.56011	6.55829	NaN	NaN	6.89957	7.37431	7.04279	7.67988	6.94261	NaN	NaN	NaN	6.57544	NaN	8.0204	6.09769	7.0104	7.80719	9.47244	1.0616
P14415	ATP1B2	Sodium/potassium-transporting ATPase subunit beta-2	Undefined	0.170035	0.769462	0.287882	-1.00745	-1.79791		0.0457007	1.34008	0.178318	-1.07148	-2.645	+	0.380673	0.419448	1	-0.349961	-0.910128		0.643617	0.191373	0.954092	-0.122605	-0.472837		13.3978	13.6958	13.4573	13.9469	10.9271	11.766	14.5406	13.8361	13.7729	14.2805	13.4629	13.7268	12.2846	13.5591	12.1676	12.7961	14.7472	14.0052	13.4122	12.6726	14.2382	13.9538
P14543	NID1	Nidogen-1	Undefined	0.00347574	2.45895	0.0456296	0.993456	8.45254	+	0.203169	0.692142	0.397274	0.362846	1.46363		0.430761	0.365763	1	0.233295	0.815344		0.38396	0.415714	0.930894	0.220285	0.898795		17.059	17.6582	16.8801	18.2482	18.3558	19.2764	17.1543	17.5473	17.2098	17.5155	17.9353	17.9385	18.4749	18.2877	18.7844	18.6793	17.2244	17.4993	17.6492	17.8796	16.6974	17.6122
P14550	AKR1A1	Aldo-keto reductase family 1 member A1	Undefined	0.343001	0.464705	0.454575	-0.790206	-1.12355		0.37538	0.425529	0.563515	0.325386	0.972692		0.150501	0.822461	1	1.02072	1.5359		0.524232	0.280476	0.931305	0.388852	0.653165		11.3899	10.5304	12.0693	11.5914	11.4505	10.7259	11.6107	11.2882	11.2603	11.0796	11.406	9.1603	11.2859	9.32424	10.8589	11.7676	11.4112	12.2077	11.1497	11.629	11.1898	9.59091
P14621	ACYP2	Acylphosphatase-2	Undefined	0.426857	0.369717	0.520774	0.49548	0.916794		0.000899188	3.04615	0.0289032	1.71733	7.02947	+	0.110103	0.9582	1	0.414122	1.72532		0.515619	0.287671	0.928633	0.130479	0.666995		15.8882	15.9743	15.7779	16.3091	16.7268	16.0002	14.523	14.4827	14.6391	14.2071	13.9774	14.5433	15.5331	13.984	16.3811	14.7999	14.3463	14.9377	14.941	14.4912	14.8034	14.3979
P14625	HSP90B1	Endoplasmin	Undefined	0.00676141	2.16996	0.104519	-0.918931	-6.70776	+	0.0428686	1.36786	0.171422	-0.353326	-2.69835		0.551204	0.258688	1	0.115714	0.613178		0.00108752	2.96356	0.5	-0.638628	-4.09746	+	14.1776	14.2626	14.1177	14.1455	13.6247	14.064	14.608	14.6041	14.3728	13.9607	14.4153	14.5511	14.208	13.6098	14.5703	14.6283	15.0409	14.8742	15.5396	15.2375	15.3986	14.4177
P14854	COX6B1	Cytochrome c oxidase subunit 6B1	Undefined	0.496689	0.303915	0.575367	-0.557804	-0.771342		0.154304	0.811623	0.345572	0.57689	1.67742		0.721113	0.141996	1	-0.314784	-0.365481		0.729411	0.137028	0.966911	-0.253167	-0.352913		15.4878	13.5754	14.9843	13.4783	12.2031	11.0101	13.7027	13.6988	13.673	13.3858	11.487	11.3303	12.2383	13.1624	12.6583	10.9817	12.4149	11.8879	14.7244	12.2448	15.1474	11.1247
P14866	HNRNPL	Heterogeneous nuclear ribonucleoprotein L	Undefined	0.0450797	1.34602	0.160604	-1.34761	-3.31924	+	0.251742	0.599044	0.45249	-0.343673	-1.29546		0.701294	0.1541	1	0.161267	0.392886		0.52337	0.281191	0.931417	-0.243009	-0.654544		13.101	13.1765	13.8073	12.2453	12.348	12.497	12.4523	13.0715	14.0324	12.9269	13.1428	13.6111	12.6984	12.6693	12.5331	11.1506	13.6888	13.409	13.6508	13.6932	14.1429	12.594
P14867	GABRA1	Gamma-aminobutyric acid receptor subunit alpha-1	Undefined	0.0171113	1.76672	0.118818	-0.911522	-7.54621	+	0.496342	0.304219	0.651689	0.383183	0.772021		0.104106	0.982523	1	-1.29023	-1.78776		0.47856	0.320064	0.931141	-0.278434	-0.73356		13.7489	13.5394	12.558	12.3828	NaN	NaN	12.2394	12.7534	12.5175	13.1862	NaN	12.5265	12.6039	10.5647	11.2772	NaN	13.6808	11.5461	11.9535	9.35072	13.5928	NaN
P14868	DARS1	Aspartate--tRNA ligase, cytoplasmic	Undefined	0.667883	0.1753	0.710411	-0.184853	-0.473968		0.181987	0.739959	0.38089	-0.156815	-1.54934		0.00605602	2.21781	1	-0.422594	-3.32481		0.156911	0.804346	0.87307	-0.177982	-1.49578		14.6754	14.6847	15.0906	14.7098	14.4692	14.6884	15.1988	14.754	15.368	14.5739	14.7447	14.6195	14.1975	14.3518	14.1321	15.1068	14.6922	14.8276	14.8721	14.1356	15.1413	15.0794
P14923	JUP	Junction plakoglobin	Undefined	0.729797	0.136798	0.764479	-0.421186	-0.396887		0.701855	0.153752	0.812282	0.388911	0.411418		0.487203	0.31229	1	-1.24914	-0.721374		0.111588	0.952383	0.848758	-2.24469	-1.71735		7.77359	9.9898	6.58151	8.02284	NaN	3.8728	6.58013	6.362	8.06845	8.05972	8.28708	5.22568	8.25454	8.66062	NaN	8.94562	9.93141	6.97206	5.24657	10.2209	NaN	12.7395
P14927	UQCRB	Cytochrome b-c1 complex subunit 7	Undefined	0.338758	0.470111	0.450528	-0.967338	-1.13527		0.455396	0.341611	0.623567	-0.577725	-0.808764		0.540808	0.266957	1	0.31259	0.629522		0.400891	0.396974	0.93793	0.356456	0.866372		11.8405	11.8876	11.0573	12.5782	9.97011	9.05417	13.1253	11.249	11.7097	10.3608	11.7791	11.6305	10.3292	13.2077	10.124	8.86376	12.4379	11.7075	12.2243	10.0244	11.9633	11.1005
P15104	GLUL	Glutamine synthetase	Undefined	0.00940643	2.02658	0.118493	-1.1825	-5.96955	+	0.112506	0.948825	0.288	-0.439733	-1.92293		0.733729	0.134464	1	0.0801687	0.34819		0.776851	0.109662	0.980865	0.0676807	0.288954		16.9361	16.0976	17.0577	17.2637	14.9528	15.8192	17.7218	16.6374	16.9195	16.9245	16.0523	16.5101	15.4653	15.4489	16.3829	15.1999	16.4492	16.5084	17.2993	16.9701	16.87	16.3155
P15121	AKR1B1	Aldo-keto reductase family 1 member B1	Undefined	0.273056	0.563748	0.391145	-0.17825	-1.33876		0.93114	0.0309851	0.96446	-0.0169449	-0.0908491		0.249907	0.602222	1	0.155125	1.2091		0.0190366	1.72041	0.553085	0.326265	2.6498		15.5809	15.6577	15.6203	16.2881	15.9301	15.6562	16.1298	15.9767	15.6195	15.4871	15.9555	15.6663	15.3857	15.3921	15.4023	15.6457	15.5609	15.6784	15.8407	15.4587	15.4062	15.248
P15311	EZR	Ezrin	Undefined	0.465378	0.332194	0.55252	0.350427	0.8342		0.0510609	1.29191	0.193907	0.490474	2.5533		0.746643	0.126887	1	0.0654514	0.330606		0.00922617	2.03498	0.6016	0.404638	3.01748		17.6234	17.7456	18.1102	18.5209	17.7654	17.4285	17.3321	17.2669	17.425	17.1991	17.7376	17.2904	17.6793	16.6777	17.7307	17.458	16.3989	17.4183	17.1426	17.1842	16.8119	16.9782
P15559	NQO1	NAD(P)H dehydrogenase [quinone] 1	Undefined	0.222346	0.652971	0.333026	-0.692247	-1.53501		0.487304	0.3122	0.64644	-0.266027	-0.764267		0.996426	0.00155513	0.995084	0.00226526	0.0045741		0.933842	0.0297267	0.993064	0.0424445	0.0846341		NaN	13.4108	14.383	12.0556	14.7342	12.408	NaN	14.2075	14.326	12.0648	14.0323	13.6911	13.0394	13.5671	12.2468	12.8744	14.3642	13.0182	13.64	13.4742	13.037	14.2442
P15880	RPS2	40S ribosomal protein S2	Undefined	0.0332426	1.47831	0.140448	-0.502645	-3.74446		0.0079889	2.09751	0.0877941	-0.605373	-4.2634	+	0.307693	0.511882	1	-0.176169	-1.06533		0.0399017	1.39901	0.629649	-0.416257	-2.26508		12.9867	13.807	12.1093	14.0125	13.4815	13.6467	13.7979	14.1973	13.3075	14.5618	13.717	14.0945	13.7817	13.4074	13.7401	13.8047	14.4188	14.1715	14.205	13.9491	14.028	14.3216
P15924	DSP	Desmoplakin	Undefined	0.440028	0.35652	0.53446	-1.09151	-0.887835		0.643912	0.191173	0.777506	-0.087719	-0.491462		0.741802	0.129712	1	-0.428962	-0.337185		0.310446	0.508014	0.931448	-1.04333	-1.05239		12.3676	12.7686	12.0633	13.0934	12.723	13.0936	11.7968	12.7764	12.0201	13.8453	13.0481	13.1491	10.8096	12.4982	12.8406	13.0336	15.495	12.8682	11.9593	13.2255	12.8012	16.677
P16070	CD44	CD44 antigen	Undefined	0.711259	0.147972	0.749309	0.546517	0.407071		0.634147	0.19781	0.770481	0.525814	0.506343		0.00315703	2.50072	1	1.65592	3.75957	+	0.763157	0.117386	0.974684	-0.274775	-0.307738		11.6642	7.31295	10.7303	12.0187	12.8849	10.058	12.0918	7.64802	12.2601	6.49537	12.2653	10.7536	14.0583	10.1859	11.8442	14.8299	11.4955	12.667	12.7779	11.7919	11.2178	10.2625
P16083	NQO2	Ribosyldihydronicotinamide dehydrogenase [quinone]	Undefined	0.253898	0.595341	0.370759	-0.622977	-1.40788		0.00482676	2.31634	0.0640404	-0.510128	-4.81331		0.0650907	1.18648	1	-0.564873	-2.03033		0.167548	0.775861	0.87174	0.441894	1.45564		13.3488	13.3469	12.923	12.0297	12.7658	11.8189	13.6102	14.1985	13.5681	12.2999	13.0787	12.5384	10.9713	10.5804	12.7072	12.0847	12.5278	11.7723	12.4656	12.0697	12.3097	12.5754
P16112	ACAN	Aggrecan core protein	Undefined	0.589202	0.229736	0.644966	0.916397	0.752783		0.065187	1.18584	0.220029	2.39569	3.72254		0.324642	0.488596	1	0.633858	1.04944		0.0364269	1.43858	0.645703	-1.26724	-2.45549	+	9.77284	9.61958	7.9304	11.0188	9.90313	9.93403	NaN	NaN	6.81121	7.84194	NaN	7.04303	11.1566	8.5041	11.2344	8.94257	9.02281	NaN	NaN	9.24352	8.93374	NaN
P16144	ITGB4	Integrin beta-4	Undefined	0.0127726	1.89372	0.121822	-0.26567	-5.35017		0.0111535	1.95259	0.0976296	-0.448904	-3.92254		0.118831	0.92507	1	0.623016	1.67975		0.0521807	1.28249	0.654924	0.662987	2.12182		13.6254	13.6682	13.6244	13.3876	13.8414	14.1422	14.0248	14.5358	13.8824	13.5412	14.5545	14.4439	13.4789	13.486	14.1062	14.3613	13.7318	13.8562	14.4106	14.4965	13.7253	12.9954
P16152	CBR1	Carbonyl reductase [NADPH] 1	Undefined	0.00874907	2.05804	0.118125	-0.498256	-6.12505		0.190773	0.719482	0.382732	-0.263399	-1.51267		0.0517466	1.28612	1	0.471391	2.15962		0.0916376	1.03793	0.796935	0.424612	1.81106		16.2438	16.2476	16.4945	16.6832	17.1968	15.8331	17.0814	16.7542	16.8969	16.266	17.3115	15.9694	16.4037	16.1377	16.069	16.4367	16.7635	16.8434	16.6188	16.8144	16.0698	16.0737
P16157	ANK1	Ankyrin-1	Undefined	0.33987	0.468688	0.451187	-0.740949	-1.13219		0.324507	0.488775	0.521644	-0.228971	-1.09232		0.12148	0.915497	1	0.960015	1.66651		0.209966	0.677851	0.908134	0.629421	1.31401		11.6108	11.9972	12.1284	12.7562	13.5409	14.0421	12.2963	12.0842	12.6628	13.3581	12.8466	14.2016	11.4219	13.3663	13.2631	11.9403	12.7969	12.2327	14.148	13.7778	12.0228	12.8346
P16219	ACADS	Short-chain specific acyl-CoA dehydrogenase, mitochondrial	Undefined	0.951337	0.0216655	0.953835	0.122	0.0765886		0.342516	0.465319	0.532657	-1.12746	-1.23406		0.663421	0.178211	1	0.415519	0.448405		0.434448	0.362062	0.938097	0.478925	0.811207		NaN	6.19513	8.70673	8.84079	NaN	NaN	7.92622	8.80397	8.16707	10.154	NaN	7.95121	8.41527	NaN	NaN	7.15674	9.8862	10.3308	8.48961	5.44181	8.8038	9.30209
P16284	PECAM1	Platelet endothelial cell adhesion molecule	Undefined	0.21759	0.662361	0.329754	-0.416709	-1.55588		0.0510275	1.2922	0.19444	-0.422269	-2.55384		0.451042	0.345783	1	0.27729	0.779047		0.599008	0.222567	0.943871	0.166009	0.538027		12.5067	13.7769	12.6085	14.1318	13.252	14.7366	13.5814	14.1214	13.073	14.3268	13.8393	14.6041	13.3535	12.9821	14.835	13.3052	13.4063	13.9268	14.7027	14.1068	13.2462	14.5255
P16298	PPP3CB	Serine/threonine-protein phosphatase 2B catalytic subunit beta isoform	Undefined	0.760632	0.118826	0.794455	-0.117782	-0.33361		0.41001	0.387206	0.592667	-0.205967	-0.898681		0.497901	0.302857	1	-0.350883	-0.698961		0.542733	0.265414	0.935233	-0.252748	-0.62389		15.7377	15.4567	15.6416	15.7582	13.1066	13.0734	15.5563	15.4134	15.3169	15.7164	13.9212	14.0858	15.1245	15.473	14.1659	14.3796	15.8968	15.4491	14.7039	13.5643	16.0051	14.014
P16401	H1-5	Histone H1.5	Undefined	0.625831	0.203543	0.674532	0.242927	0.541434		0.24401	0.612593	0.447686	-1.32018	-1.32008		0.840727	0.075345	1	-0.100926	-0.205368		0.184147	0.734836	0.882471	1.03486	1.39706		11.6041	14.2896	13.4132	13.775	12.4816	13.8266	14.9807	12.6319	12.7899	18.3859	14.6404	13.8824	13.3517	13.9963	14.5397	12.7483	13.5806	12.506	14.2744	13.3033	12.1675	13.4106
P16402	H1-3	Histone H1.3	Undefined	0.168415	0.77362	0.286896	-0.523541	-1.80748		0.0369597	1.43227	0.166579	-0.950233	-2.82342	+	0.789769	0.1025	1	0.0788555	0.272635		0.0723635	1.14048	0.750876	0.681691	1.9433		17.1531	18.2514	17.206	18.0611	17.5321	18.4212	18.2524	18.7406	17.9575	20.5735	18.2118	18.5904	16.8809	17.1416	18.2621	18.0941	18.2475	17.3601	18.6874	18.1779	17.4081	18.2006
P16403	H1-2	Histone H1.2	Undefined	0.0970486	1.01301	0.220753	-0.74705	-2.38648		0.00585605	2.2324	0.0786667	-2.17336	-4.59704	+	0.305691	0.514717	1	0.541776	1.06995		0.00528686	2.2768	0.599143	1.47244	3.29766	+	16.2803	17.0521	15.5717	16.8996	17.9945	18.6764	18.3609	19.0644	18.3839	20.9534	19.319	19.4333	16.5934	17.1696	18.3715	18.1645	18.0062	17.0839	19.0898	19.1072	17.1362	18.8801
P16452	EPB42	Erythrocyte membrane protein band 4.2	Undefined	0.121138	0.91672	0.246107	-0.824131	-2.14623		0.49822	0.302579	0.65345	0.258267	0.729859		0.80927	0.0919063	1	-0.0926778	-0.246753		0.428081	0.368474	0.943113	-0.375312	-0.816153		13.7097	14.1269	14.1232	14.0084	13.2066	13.9556	13.7722	14.1684	14.007	14.3101	11.2018	14.1214	12.7473	13.5675	13.9637	11.9428	14.3372	13.5949	14.28	13.3057	14.6468	13.6223
P16615	ATP2A2	Sarcoplasmic/endoplasmic reticulum calcium ATPase 2	Undefined	0.577976	0.23809	0.640945	-0.316549	-0.62206		0.426511	0.370069	0.60692	-0.275922	-0.865144		0.28893	0.539207	1	-0.383737	-1.10956		0.140895	0.851104	0.866667	-0.424918	-1.56076		15.0931	15.0942	15.3365	14.7253	12.6922	13.9441	15.0926	14.893	14.8916	14.8979	14.4543	14.3115	14.1764	15.2038	13.773	14.7726	15.4222	14.2902	14.8255	14.6542	15.449	14.1674
P16870	CPE	Carboxypeptidase E	Undefined	0.223045	0.651607	0.332753	0.684731	1.53198		0.181757	0.740509	0.380797	0.448492	1.55032		0.892652	0.0493176	1	0.0615922	0.138106		0.470332	0.327596	0.929968	0.287942	0.743623		13.5417	13.5139	13.3573	13.1214	12.7821	13.0371	11.828	12.9104	12.8058	13.3046	12.9779	12.8358	13.1168	12.9485	12.7797	14.0969	12.6412	12.7583	12.7078	12.0956	12.9709	12.3565
P16930	FAH	Fumarylacetoacetase	Undefined	0.119442	0.922844	0.240809	-0.849754	-2.16119		0.21025	0.677265	0.400812	0.582686	1.43689		0.511841	0.290865	1	0.319071	0.676028		0.428665	0.367881	0.942396	0.399151	0.815098		13.0388	11.9465	12.7304	11.8275	12.3499	12.5803	12.4126	12.2346	11.5324	9.60878	12.7072	12.4817	9.40934	10.6676	12.7765	10.7454	11.3327	11.1694	12.8646	11.6312	11.9721	10.3212
P16949	STMN1	Stathmin	Undefined	0.692364	0.159666	0.73234	0.200299	0.43591		0.0219672	1.65822	0.137086	0.490183	3.27948		0.849655	0.0707574	1	-0.0641957	-0.193695		0.388265	0.410872	0.928957	-0.237717	-0.890461		17.4041	17.5816	18.0614	18.3348	16.5947	17.455	16.9054	17.0725	17.4104	17.262	16.551	17.2893	16.9999	18.2578	16.9155	17.6491	17.7174	16.7967	17.0331	17.4739	17.6502	15.9103
P17252	PRKCA	Protein kinase C alpha type	Undefined	0.464355	0.33315	0.55243	0.495176	0.836314		0.921671	0.0354241	0.960692	0.0548617	0.103392		0.657746	0.181941	1	-0.248246	-0.454263		0.402493	0.395241	0.938554	0.334663	0.863351		15.2256	14.693	15.241	13.9565	12.2412	13.3261	14.4511	13.8357	14.1125	13.4361	14.501	14.0179	13.2596	14.064	13.978	14.5836	14.0876	12.0126	13.5394	14.2649	14.5527	12.7414
P17302	GJA1	Gap junction alpha-1 protein	Undefined	0.239879	0.620007	0.354066	-0.510872	-1.46211		0.325578	0.487345	0.521212	-0.371974	-1.08964		0.629672	0.200885	1	0.409714	0.494805		0.194593	0.710873	0.894983	0.85959	1.36239		14.8395	15.2968	15.6678	16.1062	15.718	14.4471	15.9183	16.1047	16.1401	14.8306	16.2982	15.0155	15.3702	15.9041	12.3962	15.3581	15.9257	15.4195	13.4832	16.2436	13.4073	15.9167
P17568	NDUFB7	NADH dehydrogenase [ubiquinone] 1 beta subcomplex subunit 7	Undefined	0.696165	0.157288	0.732539	-0.266948	-0.430073		0.837923	0.0767959	0.906847	0.117528	0.215458		0.550089	0.259567	1	-0.420346	-0.614923		0.754732	0.122207	0.97421	-0.177429	-0.318602		14.1307	13.922	14.119	12.0834	10.7977	11.5328	12.5152	12.7042	13.0861	12.8022	11.5999	13.1727	12.0525	13.0481	11.8751	11.5717	13.0796	11.4937	12.3852	12.6567	14.2387	11.9206
P17600	SYN1	Synapsin-1	Undefined	0.081413	1.08931	0.195474	-0.347641	-2.58518		0.980568	0.00852221	0.991162	-0.00921059	-0.025598		0.809299	0.0918908	1	-0.118305	-0.246714		0.58366	0.23384	0.938335	-0.230126	-0.561008		20.6968	19.9426	20.6877	19.2671	17.6802	17.6199	19.7856	19.2941	19.948	19.7909	18.3343	18.7966	19.8236	19.6928	18.6005	18.2395	20.0237	19.7847	19.3055	18.6331	20.5908	18.6961
P17612	PRKACA	cAMP-dependent protein kinase catalytic subunit alpha	Undefined	0.8204	0.0859745	0.849895	-0.205489	-0.247633		0.763619	0.117123	0.85856	0.202471	0.317606		0.196558	0.706509	1	-1.21761	-1.36743		0.274177	0.561969	0.928103	-0.763712	-1.13811		14.472	14.9095	14.8204	13.7846	12.8978	9.13	14.2219	13.941	13.7445	12.8947	11.9399	12.0575	13.6598	14.2565	10.5837	11.3954	14.4298	13.0031	12.882	10.4025	14.8706	12.3641
P17655	CAPN2	Calpain-2 catalytic subunit	Undefined	0.652998	0.185088	0.696301	-0.236392	-0.497527		0.302065	0.5199	0.501594	-0.344282	-1.15025		0.369889	0.431928	1	0.243394	0.931637		0.0220053	1.65747	0.544286	0.590513	2.5754	+	13.3479	12.8209	13.3756	13.8063	13.7462	12.1584	14.1438	13.8691	13.1472	13.0251	14.0107	13.125	13.1183	13.6181	12.7793	12.3642	13.2037	12.5823	13.8932	13.1462	12.352	13.3537
P17661	DES	Desmin	Undefined	0.0499792	1.30121	0.17273	0.499008	3.18299		0.0797215	1.09842	0.237657	0.467889	2.19373		0.97247	0.012124	1	-0.0159432	-0.0352376		0.873682	0.0586466	0.994608	0.0601975	0.161921		13.6007	13.5363	13.4928	14.2974	14.3126	14.5228	13.392	13.7915	12.9904	14.0176	13.0608	13.7031	14.9184	13.8089	13.1659	13.7685	14.0904	13.2477	13.0931	13.2344	12.4655	13.681
P17677	GAP43	Neuromodulin	Undefined	0.934943	0.0292151	0.93978	-0.0771773	-0.0886554		0.564818	0.248091	0.70962	0.223587	0.616057		0.994917	0.00221319	0.99611	-0.00353293	-0.00650471		0.690214	0.161016	0.965772	-0.150095	-0.406928		16.5403	16.3768	16.4159	14.6449	14.6987	15.6189	15.1394	15.5721	15.7365	14.9435	14.9238	16.6387	13.5251	15.4098	17.0124	16.2996	15.9953	13.721	16.615	16.2243	16.7534	14.9446
P17844	DDX5	Probable ATP-dependent RNA helicase DDX5	Undefined	0.0656486	1.18277	0.189442	-1.03349	-2.83996		0.00722959	2.14089	0.0864567	-0.885768	-4.36889	+	0.218205	0.661135	1	0.294245	1.29943		0.891879	0.049694	0.995635	-0.0246819	-0.138421		13.3415	13.0332	13.4578	12.3466	11.9016	12.7114	13.6419	13.7771	14.1408	13.5859	13.5943	13.3669	13.7153	12.5958	12.2761	13.2924	14.0553	14.5033	13.6243	13.8306	13.365	13.1815
P17931	LGALS3	Galectin-3	Undefined	0.35777	0.446396	0.473183	-0.398053	-1.08383		0.679883	0.167566	0.802548	-0.165092	-0.437673		0.11624	0.934644	1	0.547119	1.69296		0.218016	0.661511	0.897514	0.384433	1.28981		12.9527	13.356	13.6867	14.7053	14.8103	14.4899	14.6192	13.8493	13.7573	13.5957	15.0343	14.1358	14.5728	14.1417	13.2734	13.7315	13.8803	14.8146	14.1823	14.4344	12.7348	13.9082
P17980	PSMC3	26S proteasome regulatory subunit 6A	Undefined	0.0856321	1.06736	0.208211	-1.03191	-2.52723		0.912765	0.039641	0.955533	0.0460302	0.115207		0.659243	0.180954	1	0.2062	0.452125		0.931883	0.0306385	0.994812	-0.0389775	-0.0870262		10.2546	10.3979	10.5629	10.3109	10.3545	11.0241	11.821	10.2319	9.75543	9.26895	10.9739	10.5776	8.97153	10.4738	9.52271	9.63755	10.9811	10.7347	9.98806	11.0294	10.8291	9.51997
P17987	TCP1	T-complex protein 1 subunit alpha	Undefined	0.0834173	1.07874	0.202574	-0.632721	-2.5572		0.0399124	1.39889	0.167913	-0.53017	-2.75836		0.576301	0.239351	1	-0.0847723	-0.574409		0.262215	0.581342	0.914586	-0.126506	-1.16825		15.4677	15.1464	15.4568	15.1016	13.7905	15.0506	15.861	15.4833	15.6022	15.5247	15.2584	15.4651	15.1165	14.9171	14.5888	15.1433	15.8791	15.434	15.8079	15.1757	15.703	15.8066
P18077	RPL35A	60S ribosomal protein L35a	Undefined	0.0416256	1.38064	0.15214	-1.91786	-3.42712	+	0.00639795	2.19396	0.0794576	-1.10208	-4.50027	+	0.0185871	1.73079	1	0.776386	2.7206	+	0.326976	0.485485	0.91664	0.275625	1.01576		11.3475	12.2258	11.0014	13.4255	11.66	11.6346	13.036	13.0657	12.9676	13.7957	12.5362	12.5061	12.156	9.91967	11.9739	12.2202	13.3675	13.4954	13.5857	13.4926	12.431	12.7326
P18124	RPL7	60S ribosomal protein L7	Undefined	0.0196092	1.70754	0.122362	-1.52662	-4.57408	+	0.00310065	2.50855	0.0435	-1.14896	-5.3355	+	0.262963	0.580105	1	0.26559	1.17453		0.481978	0.316973	0.932564	0.156882	0.72234		12.6399	13.2696	12.5834	13.7225	12.1129	12.8137	13.5307	13.7197	13.7568	14.762	14.1574	14.1092	11.8415	12.5145	13.4052	12.591	14.3402	13.8087	14.3831	13.9267	13.8413	13.7087
P18206	VCL	Vinculin	Undefined	0.521997	0.282332	0.596537	0.166589	0.72291		0.508705	0.293534	0.661332	-0.170299	-0.711285		0.657961	0.1818	1	0.120695	0.453957		0.526418	0.278669	0.933809	0.16006	0.649677		16.1643	16.6522	15.7686	17.1234	17.3328	18.1553	16.9777	17.0459	16.3893	16.7193	17.6051	17.4812	17.2842	16.4242	17.3896	17.5566	16.623	16.8748	17.2074	17.283	16.0663	16.897
P18621	RPL17	60S ribosomal protein L17	Undefined	0.143672	0.842629	0.272284	-1.51479	-4.35559		0.228696	0.640741	0.429212	-3.07794	-1.71382		0.725994	0.139067	1	0.301279	0.358779		0.294366	0.531113	0.936026	-0.850833	-1.09653		5.77723	6.96146	0.261917	6.44027	NaN	NaN	NaN	8.35604	6.92947	7.61197	NaN	7.39053	NaN	NaN	6.8314	8.12418	9.89259	7.0187	8.69398	9.29119	8.30596	7.76101
P18669	PGAM1	Phosphoglycerate mutase 1	Undefined	0.179436	0.74609	0.29632	-0.319153	-1.7444		0.632132	0.199192	0.768412	0.119328	0.509428		0.682403	0.165959	1	-0.120413	-0.419302		0.966964	0.0145899	0.994612	0.00939814	0.0421637		18.2818	18.2599	18.6436	17.2896	17.425	16.8881	17.4835	17.7363	18.1241	17.5339	17.6396	17.5546	17.0608	16.9436	17.3229	17.5915	17.6084	17.0354	18.0275	17.5242	18.126	16.987
P18859	ATP5PF	ATP synthase-coupling factor 6, mitochondrial	Undefined	0.549308	0.260184	0.617965	-0.535413	-0.672718		0.977717	0.00978682	0.989618	-0.0111877	-0.0293551		0.867929	0.0615157	1	0.0939996	0.169887		0.542054	0.265957	0.93569	0.299483	0.624953		13.2371	12.1338	12.4897	10.807	9.95686	10.3849	12.6818	12.0485	11.4952	10.2102	11.2712	11.3696	10.8493	12.0034	9.26938	10.9654	12.2195	11.0003	11.6212	10.3881	11.5578	10.1759
P19086	GNAZ	Guanine nucleotide-binding protein G(z) subunit alpha	Undefined	0.895831	0.047774	0.909776	0.110376	0.148123		0.948942	0.0227601	0.972561	0.0257952	0.0681426		0.0618277	1.20882	1	-1.03323	-2.07879		0.172995	0.761966	0.866083	-0.536667	-1.44888		15.6076	15.3118	15.7265	14.238	12.4227	NaN	14.7295	14.9493	15.1874	14.6673	13.6441	NaN	13.9874	13.8627	14.1644	NaN	15.1568	13.7738	12.7527	14.8726	15.6291	NaN
P19338	NCL	Nucleolin	Undefined	0.0196675	1.70625	0.121547	-1.07749	-4.56904	+	0.00598744	2.22276	0.0781284	-0.634262	-4.57265	+	0.124894	0.903458	1	0.38635	1.6498		0.538086	0.269149	0.935247	0.130257	0.63119		12.8218	13.5345	13.3755	13.315	13.4665	13.5145	13.9399	14.0379	13.872	13.6069	14.4657	13.9109	13.4984	12.586	13.2895	13.2295	14.1395	14.3263	14.331	14.1165	13.0623	14.0847
P19367	HK1	Hexokinase-1	Undefined	0.493321	0.306871	0.571149	-0.249737	-0.77794		0.985482	0.00635151	0.99241	-0.00407187	-0.0191244		0.9411	0.026364	1	-0.0321615	-0.0754493		0.959757	0.0178389	0.993367	-0.0190736	-0.0513699		18.8391	18.3277	18.7202	18.9229	16.6623	16.7174	18.7541	18.1831	18.1102	18.5339	17.3966	17.2363	18.0594	18.5518	17.1352	17.3452	18.6938	17.984	18.0055	17.4072	18.6142	17.1667
P19404	NDUFV2	NADH dehydrogenase [ubiquinone] flavoprotein 2, mitochondrial	Undefined	0.444595	0.352035	0.536208	-0.683688	-0.877972		0.180148	0.74437	0.379616	-0.455548	-1.55723		0.937466	0.0280447	1	-0.0603784	-0.080116		0.9264	0.0332014	0.99592	-0.0701337	-0.0940526		13.4513	13.1879	13.359	13.5058	9.95203	9.13692	14.0737	13.4412	13.1332	13.3039	11.6682	9.70607	12.1126	13.3358	10.3847	11.6886	14.0231	12.1809	12.424	11.6285	13.0249	11.3916
P19623	SRM	Spermidine synthase	Undefined	0.157248	0.803414	0.278483	-1.66344	-1.87644		0.953243	0.0207964	0.97546	0.0548599	0.0623934		0.399255	0.398749	1	0.565365	0.874032		0.742283	0.12943	0.969549	0.192769	0.335418		10.1116	12.4406	10.4249	11.491	9.79449	NaN	12.4877	10.007	10.7606	9.86506	10.868	10.0626	10.5273	7.77474	9.87748	9.35767	10.6666	11.5679	10.1454	11.811	12.3484	10.2266
P19827	ITIH1	Inter-alpha-trypsin inhibitor heavy chain H1	Undefined	0.690821	0.160635	0.732846	0.137593	0.438285		0.30659	0.513442	0.505696	0.451338	1.17102		0.0098999	2.00437	1	1.04511	3.1752	+	0.998453	0.000672514	1	0.00108824	0.0019838		10.2049	10.7058	7.51548	10.1036	12.6386	12.2336	8.80606	11.6574	NaN	9.57361	11.8809	11.7117	12.0143	12.2086	12.5082	10.8991	11.2812	12.4856	11.8955	11.4175	NaN	9.81109
P20020	ATP2B1	Plasma membrane calcium-transporting ATPase 1	Undefined	0.183404	0.736591	0.298061	-0.692545	-1.72278		0.762249	0.117903	0.857626	-0.0996569	-0.319523		0.89835	0.0465546	1	-0.0641268	-0.130479		0.463141	0.334286	0.931264	-0.30058	-0.754347		17.794	17.2634	17.6924	16.9356	15.1947	15.1409	17.1717	16.7991	17.3692	16.8822	15.957	16.4396	16.428	17.1304	15.8088	15.8877	17.9196	16.7756	16.9195	16.4104	18.0001	15.9151
P20039	HLA-DRB1	Major Histocompatibility Complex, Class II, DR Beta 1	Undefined	0.139313	0.856009	0.263137	1.59894	2.0001		0.0983285	1.00732	0.265176	0.449662	2.02826		0.0802733	1.09543	1	-1.20895	-1.91035		0.249277	0.603318	0.916277	-0.632778	-1.20207		12.0694	12.7493	12.7771	12.3337	13.3705	12.9216	12.005	11.6605	11.9426	12.6252	12.5418	12.7486	12.4488	14.2498	11.7935	14.6148	11.8403	11.4978	11.9107	11.4624	12.2827	9.99338
P20073	ANXA7	Annexin A7	Undefined	0.773033	0.111802	0.804721	0.0487955	0.315533		0.263559	0.579122	0.460965	0.201183	1.25915		0.281044	0.551226	1	-0.339089	-1.1288		0.157232	0.803458	0.867308	-0.39175	-1.49453		15.1042	15.0018	15.3551	14.7972	13.8784	13.4827	14.6082	14.5259	14.6754	14.8826	14.0252	13.6953	15.048	14.7006	14.1051	14.1604	14.6146	14.9295	14.2774	13.9974	15.0304	14.2614
P20160	AZU1	Azurocidin	Undefined	0.0327906	1.48425	0.141683	-4.95741	-19.3975	+	0.0199609	1.69982	0.130133	-2.69606	-6.97159	+	0.131844	0.87994	1	1.9883	1.79949		0.404454	0.393131	0.93561	1.25727	0.89663		6.12243	NaN	NaN	9.94865	NaN	8.12605	8.3959	8.6829	NaN	13.417	NaN	10.4724	6.59292	6.75842	NaN	NaN	11.2948	11.9714	NaN	9.65307	NaN	NaN
P20231	TPSB2	Tryptase beta-2	Undefined	1	0	0.970796	NaN	0		1	0	0.997342	-3.28202	0		1	0	0.993685	NaN	0		0.290823	0.536372	0.936673	2.10932	1.13099		NaN	10.4316	NaN	NaN	11.3239	NaN	6.602	NaN	9.02066	NaN	14.6059	10.6773	NaN	NaN	NaN	10.576	NaN	NaN	NaN	NaN	NaN	11.6904
P20290	BTF3	Transcription factor BTF3	Undefined	0.492859	0.307277	0.571591	-1.00485	-0.778848		0.00491667	2.30833	0.06592	-2.07393	-5.6236	+	0.98362	0.00717262	1	0.0157872	0.0209625		0.0990407	1.00419	0.812246	0.670299	1.76683		8.67218	8.81575	9.06379	NaN	8.43558	10.6124	11.013	10.7246	10.9365	10.5187	11.6942	11.6011	10.2616	8.53701	8.98571	9.90366	11.1035	11.6461	11.631	7.32674	10.652	10.345
P20336	RAB3A	Ras-related protein Rab-3A	Undefined	0.519625	0.28431	0.59534	0.127985	0.727367		0.594273	0.226014	0.737169	-0.161368	-0.568506		0.366624	0.435779	1	-0.325279	-0.938237		0.306412	0.513694	0.928423	-0.333204	-1.06155		17.2266	16.8264	17.2327	17.2119	14.8159	14.8369	17.2158	16.7005	16.7423	16.817	15.5106	16.1325	16.9526	16.841	16.1044	16.7248	17.1777	16.6841	16.1254	16.1237	17.3154	16.4736
P20339	RAB5A	Ras-related protein Rab-5A	Undefined	0.113139	0.946389	0.2337	-1.06036	-2.21909		0.037084	1.43081	0.166334	-0.449953	-2.82056		0.934305	0.0295115	1	-0.0416978	-0.0841759		0.630335	0.200428	0.951937	0.207328	0.492013		13.4785	13.2155	13.718	13.1559	11.7533	11.8616	13.5775	13.6015	13.8447	13.4885	12.9066	12.4636	13.0645	12.9075	11.5371	10.5084	13.6248	12.9709	12.9127	12.7505	13.8375	11.8549
P20472	PVALB	Parvalbumin alpha	Undefined	0.868721	0.0611199	0.888829	0.298645	0.209187		0.194326	0.71147	0.388436	0.668475	1.66589		0.696689	0.156961	1	-0.310621	-0.401231		0.185267	0.732202	0.886198	-0.754218	-1.40538		10.7602	11.2107	10.006	10.8471	NaN	NaN	9.99374	10.2829	10.4627	9.41082	9.11771	10.1411	NaN	10.99	10.4477	NaN	11.4567	9.26376	11.5767	9.08322	11.6928	12.4629
P20674	COX5A	Cytochrome c oxidase subunit 5A, mitochondrial	Undefined	0.365894	0.436645	0.475123	-0.704941	-1.06266		0.646391	0.189505	0.777533	-0.238185	-0.487705		0.320071	0.494754	1	-0.462699	-1.03725		0.356601	0.447818	0.926801	-0.349359	-0.953316		16.6045	16.2071	16.4832	15.8766	14.2242	12.5171	16.4012	15.6125	15.6929	15.8363	14.804	14.9948	14.8359	15.8647	14.032	14.2221	16.2127	14.6602	15.8127	15.0888	16.3551	15.0254
P20700	LMNB1	Lamin-B1	Undefined	0.68462	0.16455	0.729802	1.41289	0.540341		1	0	1	-2.1062	0		0.374171	0.426929	1	2.99769	0.959905		1	0	1	2.47906	0		6.93719	NaN	7.12735	7.10942	NaN	NaN	NaN	NaN	NaN	9.21562	NaN	NaN	7.19597	15.0983	3.63918	NaN	8.39789	11.0706	NaN	NaN	NaN	NaN
P20810	CAST	Calpastatin	Undefined	0.254892	0.593644	0.371815	-0.480973	-1.40416		0.119008	0.924423	0.294394	-1.51283	-1.87914		0.745975	0.127276	1	0.176147	0.331513		0.79985	0.0969913	0.986719	0.120729	0.258411		7.12654	9.68914	6.49643	9.94767	9.54063	8.21293	11.0782	9.5195	10.3837	10.5735	9.00336	9.53202	10.4754	9.39019	9.52689	8.96551	10.1625	10.5675	10.4362	9.11573	9.14327	10.9794
P20962	PTMS	Parathymosin	Undefined	0.754614	0.122275	0.788645	-0.167039	-0.342431		0.55459	0.256028	0.700161	0.348522	0.632933		0.770693	0.113118	1	0.147714	0.298143		0.61344	0.212228	0.945618	-0.28238	-0.516686		15.0949	14.2977	15.5994	12.1797	14.6588	12.723	13.27	13.0218	14.404	11.8958	15.5426	14.3281	14.5771	14.5389	13.6708	13.2402	13.4007	14.699	14.2497	14.3458	14.5273	12.9608
P21246	PTN	Pleiotrophin	Undefined	0.00277906	2.5561	0.028	4.68541	9.12795	+	8.16167e-05	4.08822	0	6.69785	11.6567	+	0.0410856	1.38631	1	2.02643	2.28792	+	0.424438	0.372186	0.94343	0.700733	0.822759		16.5986	17.2206	17.1692	16.4139	17.3476	17.3715	7.69349	10.2954	11.1586	8.91501	11.3674	12.5044	15.4273	16.8243	17.5468	15.5356	9.98184	11.6164	12.6399	12.3542	10.8926	7.06198
P21266	GSTM3	Glutathione S-transferase Mu 3	Undefined	0.0481568	1.31734	0.164917	-0.580339	-3.23161		0.360588	0.442989	0.549548	0.485506	1.006		0.600137	0.22175	1	0.415315	0.538413		0.813386	0.0897033	0.987759	0.164758	0.240556		12.3333	11.8978	12.2559	10.9273	10.6599	11.0328	10.2816	10.8353	12.0919	10.0854	10.3694	12.5305	10.1637	11.4325	10.7722	10.4419	11.0872	11.9385	11.5554	10.5505	12.3236	8.09782
P21281	ATP6V1B2	V-type proton ATPase subunit B, brain isoform	Undefined	0.555561	0.255268	0.623693	-0.206705	-0.6615		0.88326	0.0539113	0.937096	0.0418792	0.154497		0.682258	0.166051	1	-0.168134	-0.419507		0.567898	0.24573	0.940506	-0.205714	-0.584937		17.9582	17.5685	18.0161	17.1084	15.6078	15.3188	17.2718	17.138	17.3628	17.287	15.9603	16.3065	17.2382	16.8626	15.9297	16.844	17.4642	17.1407	16.8533	16.2431	17.737	16.2904
P21291	CSRP1	Cysteine and glycine-rich protein 1	Undefined	0.228588	0.640946	0.342079	0.606042	1.50835		0.0138246	1.85935	0.10627	0.761283	3.71211	+	0.634158	0.197802	1	-0.229411	-0.488271		0.874856	0.0580633	0.994232	-0.0627516	-0.160401		16.0307	16.6022	16.9827	15.769	16.1127	16.5867	15.2015	16.0392	16.321	14.0434	15.7828	16.1286	15.4639	15.4443	15.5557	17.638	15.7995	14.0595	15.3324	16.4863	15.6271	14.5692
P21333	FLNA	Filamin-A	Undefined	0.036058	1.443	0.148598	0.722034	3.62745	+	0.981567	0.00807996	0.991877	-0.00591596	-0.0242817		0.733118	0.134826	1	-0.132353	-0.349025		0.55133	0.258588	0.935343	0.193981	0.610474		17.0028	17.4476	16.2073	17.9651	17.9078	19.3694	17.3723	17.5422	16.9592	17.5607	18.0702	18.431	17.7366	17.116	18.2516	19.1024	16.8015	16.9743	17.4596	18.083	16.7549	17.4361
P21399	ACO1	Cytoplasmic aconitate hydratase	Undefined	0.41422	0.382769	0.513553	-0.340513	-0.945356		0.185343	0.732023	0.381957	-0.230293	-1.53513		0.615674	0.210649	1	0.12782	0.515344		0.741746	0.129745	0.96948	0.0633784	0.336145		13.2844	13.3332	13.5876	13.7469	13.5437	13.3142	14.0924	13.6573	13.4786	13.538	13.9245	13.5012	13.9451	13.3382	13.214	13.193	13.2483	14.3091	13.7383	13.7565	13.5855	13.3424
P21741	MDK	Midkine	Undefined	0.0539767	1.26779	0.175658	4.74835	4.128		0.00035747	3.44676	0.00752941	7.72457	11.2352	+	0.821477	0.0854043	1	-0.729595	-0.246106		0.43728	0.35924	0.936622	-2.17731	-0.843794		17.0927	17.2111	17.6181	18.4513	19.1762	19.1184	9.79284	9.32688	NaN	8.18189	12.8861	12.2391	17.7764	15.7482	18.804	15.492	NaN	12.0313	11.7591	12.0089	NaN	NaN
P21796	VDAC1	Voltage-dependent anion-selective channel protein 1	Undefined	0.871673	0.0596466	0.89232	-0.0844643	-0.175766		0.524788	0.280016	0.673587	-0.395425	-0.6833		0.623702	0.205023	1	-0.196555	-0.503538		0.583939	0.233633	0.938003	-0.233876	-0.560588		15.2891	14.6518	16.0888	14.3613	10.0655	11.7376	15.0061	14.1664	14.749	14.8534	12.6416	13.1502	14.7505	14.5738	12.578	14.2868	14.4398	14.6887	13.9735	13.425	14.7645	14.2355
P21810	BGN	Biglycan	Undefined	0.888874	0.05116	0.901875	0.0910959	0.151945		0.651603	0.186017	0.783208	-0.262418	-0.47983		0.229476	0.639262	1	0.559788	1.26618		0.194936	0.710107	0.894284	0.603737	1.36127		11.3731	13.7163	11.871	12.8557	13.9238	14.614	12.7482	12.9202	14.187	11.6339	13.8746	14.5645	13.1042	12.5324	14.3747	13.4628	12.7082	13.0879	12.7446	14.5691	12.5445	13.0403
P21912	SDHB	Succinate dehydrogenase [ubiquinone] iron-sulfur subunit, mitochondrial	Undefined	0.072872	1.13744	0.189751	-1.53156	-3.4988		0.267528	0.57263	0.465255	-0.438266	-1.24729		0.976781	0.0102028	1	-0.0333726	-0.0297736		0.728508	0.137566	0.968247	-0.27946	-0.354145		13.2027	12.58	12.8126	12.2273	9.25741	10.2777	12.9455	12.4779	12.3687	12.7111	10.714	11.77	11.9982	10.3012	11.4745	9.16454	13.6183	NaN	12.2075	11.4061	13.5964	8.45143
P21926	CD9	CD9 antigen	Undefined	0.383461	0.416279	0.483736	1.20378	1.01841		0.678382	0.168526	0.802991	0.474898	0.439888		0.209918	0.67795	1	-1.28812	-1.33163		0.857316	0.0668592	0.994622	0.143485	0.183397		10.2204	12.5328	12.6568	13.5435	13.2841	11.7155	13.8239	11.4496	14.3463	9.87444	11.3701	10.2393	10.8327	12.3769	12.656	10.6256	12.4361	8.75626	12.4753	8.00839	12.0721	NaN
P21980	TGM2	Protein-glutamine gamma-glutamyltransferase 2	Undefined	0.026399	1.57841	0.1325	-0.712494	-4.09122	+	0.00808108	2.09253	0.0887591	-0.610068	-4.25139	+	0.915393	0.0383926	1	-0.0295403	-0.108499		0.00430739	2.36579	0.605818	-0.907023	-3.40064	+	16.0861	15.8813	16.1141	15.7714	16.4677	16.9581	16.991	16.9102	16.8542	15.8542	16.8475	17.4821	16.8777	16.6731	17.7032	16.6987	17.3814	17.653	18.0349	17.7335	16.9925	17.7857
P22061	PCMT1	Protein-L-isoaspartate(D-aspartate) O-methyltransferase	Undefined	0.459529	0.337687	0.548121	-0.400364	-0.846342		0.0128038	1.89266	0.10295	0.371932	3.78654		0.800598	0.0965857	1	-0.0760031	-0.25824		0.64493	0.190488	0.951835	-0.112324	-0.470951		18.0455	17.7128	17.9132	17.9987	16.9181	16.9963	17.6928	17.3036	17.4079	17.3129	16.601	17.0347	16.1844	17.2761	16.934	17.0513	17.9245	16.8392	17.2612	17.0223	17.7923	16.4085
P22234	PAICS	Multifunctional protein ADE2 [Includes: Phosphoribosylaminoimidazole-succinocarboxamide synthase	Undefined	0.200595	0.69768	0.314752	-0.793193	-1.63485		0.988162	0.00517168	0.994212	0.00648944	0.0155927		0.677152	0.169314	1	0.193318	0.426701		0.735209	0.133589	0.968656	0.133804	0.345019		14.2828	14.2026	14.3067	13.4434	13.7345	12.8323	13.3575	13.8128	14.0726	12.523	14.5425	14.4551	11.7632	13.1699	13.6066	13.7014	13.717	12.7493	14.3857	14.5617	14.3129	13.2677
P22314	UBA1	Ubiquitin-like modifier-activating enzyme 1	Undefined	0.0379686	1.42058	0.150639	-0.544938	-3.5545		0.114791	0.940092	0.288588	-0.290362	-1.90725		0.755165	0.121958	1	0.0720974	0.319062		0.625162	0.204008	0.951207	0.107341	0.499534		16.0865	15.7959	16.0924	15.9117	15.2847	14.8293	16.5456	16.0904	16.1146	15.6298	16.0582	15.3041	15.7053	15.5211	15.0463	15.2351	15.9843	16.2392	15.9351	15.5289	15.5297	15.0794
P22392	NME2	Nucleoside diphosphate kinase B	Undefined	0.407609	0.389756	0.507185	-0.294672	-0.960619		0.364283	0.438561	0.552894	-0.126511	-0.997578		0.75775	0.120474	1	0.0531783	0.31557		0.76075	0.118758	0.975456	-0.0503416	-0.310507		15.758	15.5558	16.0906	15.8792	15.033	15.2888	16.106	15.7002	16.0804	15.4532	15.4475	15.5771	15.0369	15.2472	16.4501	15.4108	15.95	15.7444	15.905	15.7244	16.4308	15.3394
P22570	FDXR	NADPH:adrenodoxin oxidoreductase, mitochondrial	Undefined	0.370943	0.430693	0.478105	-0.403727	-1.04974		0.864082	0.0634449	0.924496	-0.0822403	-0.180185		0.552671	0.257533	1	0.333662	0.610885		0.533568	0.272811	0.93492	0.293067	0.638322		12.0666	11.8085	13.1905	10.8462	11.5367	10.5688	11.2334	11.6875	12.6994	12.1023	10.5496	12.2386	11.3348	10.4263	11.9544	11.8391	11.4523	11.3746	13.0546	11.2881	11.8864	10.0983
P22626	HNRNPA2B1	Heterogeneous nuclear ribonucleoproteins A2/B1	Undefined	0.0273293	1.56337	0.132945	-0.909069	-4.03765	+	0.161948	0.790624	0.352922	-0.420235	-1.63991		0.518415	0.285322	1	0.142424	0.665343		0.898965	0.0462572	0.997301	-0.0240708	-0.129293		17.2989	17.2832	17.1187	16.9584	15.8785	16.2279	17.0625	17.2333	17.623	16.9322	17.0801	17.3558	17.0207	16.3367	16.4344	16.096	17.4029	17.3067	17.2458	17.5685	17.3012	16.5723
P22676	CALB2	Calretinin	Undefined	0.370597	0.431098	0.477709	-0.449844	-1.05062		0.000797331	3.09836	0.022069	1.41588	7.21503	+	0.530171	0.275584	1	-0.406213	-0.648172		0.926281	0.0332571	0.996313	-0.0481659	-0.0943354		12.3926	11.5866	13.1281	13.1242	12.7072	11.9299	11.17	11.0295	11.614	11.2528	10.9023	10.4048	10.8326	10.0482	9.14844	10.988	11.1993	10.9391	10.4029	10.2755	12.2473	8.67356
P22695	UQCRC2	Cytochrome b-c1 complex subunit 2, mitochondrial	Undefined	0.389161	0.40987	0.487022	-0.473668	-1.00446		0.43409	0.36242	0.61123	0.336117	0.850077		0.714524	0.145983	1	-0.180612	-0.374558		0.367453	0.434798	0.937273	-0.344011	-0.931355		17.0147	16.8522	16.7932	15.6387	14.5435	14.512	15.5395	15.7627	15.9022	15.5349	15.2438	15.3545	15.5075	16.1462	14.5338	14.7964	16.5724	15.286	15.7422	15.278	16.7553	14.6049
P22735	TGM1	Protein-glutamine gamma-glutamyltransferase K	Undefined	0.0573182	1.24171	0.180717	-3.46796	-11.0767		0.205477	0.687237	0.395544	1.91066	1.8504		0.945537	0.0243216	1	-0.111449	-0.0704864		0.578281	0.237861	0.937583	-0.8491	-0.574565		8.74409	NaN	NaN	7.78149	13.0572	NaN	7.32615	NaN	13.6954	7.36127	9.16334	8.18091	NaN	5.38945	8.19775	6.62993	7.88562	NaN	11.3526	10.411	NaN	10.2147
P22748	CA4	Carbonic anhydrase 4	Undefined	0.739738	0.130922	0.773885	-0.615	-0.381204		0.455557	0.341457	0.622917	-1.26153	-0.917931		0.277245	0.557136	1	-1.91716	-1.14913		0.687739	0.162576	0.964973	-0.683631	-0.413823		10.0269	NaN	7.44963	5.27381	NaN	3.97561	9.23979	NaN	NaN	9.14667	8.53604	4.67441	8.4198	5.59822	4.29765	NaN	8.79303	3.54762	7.82001	6.50216	11.4883	NaN
P23083	IGHV1-2	Immunoglobulin heavy variable 1-2	Undefined	0.98462	0.00673141	0.98135	-0.0146942	-0.0209244		0.267998	0.571869	0.465437	0.701834	1.24589		0.827256	0.0823603	1	0.209416	0.22304		0.0743276	1.12885	0.759028	-1.64655	-1.92846		11.3691	13.6473	14.2096	14.1143	15.2183	13.9278	10.5828	14.5854	14.0724	13.0801	12.0741	13.8807	15.7253	14.714	15.0785	14.0309	14.8871	16.0154	13.5647	15.1403	12.1457	15.7274
P23142	FBLN1	Fibulin-1	Undefined	0.0759575	1.11943	0.191109	1.97377	2.66587		0.0170709	1.76774	0.124569	1.78777	3.51163	+	0.695515	0.157693	1	0.269592	0.400934		0.45277	0.344122	0.932965	-0.486388	-0.772313		13.7158	14.7306	14.1902	14.3994	15.2059	15.0737	11.4997	14.0501	14.008	11.0718	12.2909	13.6685	16.0418	15.1305	15.9701	14.836	12.0015	14.4445	13.9697	13.6675	12.8064	13.6278
P23229	ITGA6	Integrin alpha-6	Undefined	0.0142875	1.84505	0.11669	-1.04184	-5.13743	+	0.0306618	1.5134	0.159691	-0.988932	-2.9839	+	0.0445189	1.35146	1	0.846459	2.24346	+	0.0263022	1.58001	0.57735	0.831447	2.48328	+	13.5964	13.354	13.3947	15.059	15.4231	15.0747	15.5149	15.1457	14.6456	14.8845	16.0953	15.5495	14.3492	14.4056	14.4649	13.8965	14.8283	15.501	15.6127	15.3417	13.553	15.0802
P23246	SFPQ	Splicing factor, proline- and glutamine-rich	Undefined	0.129358	0.888206	0.255905	-0.855437	-2.07712		0.00351665	2.45387	0.0517143	-0.640283	-5.18295	+	0.306263	0.513905	1	0.240764	1.06863		0.415509	0.381419	0.942095	-0.120332	-0.839105		13.955	14.0597	13.8535	13.8493	13.6117	13.7659	14.5097	14.3514	14.607	14.2134	14.726	14.5292	14.933	13.5916	13.9892	13.4668	14.9111	15.5499	14.6229	14.3184	14.1717	14.2701
P23284	PPIB	Peptidyl-prolyl cis-trans isomerase B	Undefined	0.116057	0.93533	0.236319	-1.14668	-2.19182		0.0428296	1.36826	0.172166	-0.404076	-2.69911		0.527054	0.278145	1	0.264075	0.651421		0.332291	0.478481	0.921524	-0.321267	-1.00427		12.794	13.6945	13.1913	13.0052	12.6954	13.3671	13.3764	14.3348	13.1974	13.4719	13.5178	13.2737	12.8043	11.1853	14.1895	13.6902	14.2314	13.6267	14.9287	13.6692	13.7731	13.1017
P23297	S100A1	Protein S100-A1	Undefined	0.465533	0.332049	0.552571	0.535691	0.83388		0.371595	0.42993	0.561578	0.228448	0.981111		0.830314	0.0807574	1	0.0835738	0.219021		0.117624	0.929506	0.841121	0.556622	1.66748		12.8843	12.0152	12.2416	12.9806	13.2666	13.1799	13.7856	11.6489	11.9837	12.5134	12.7521	12.5139	11.2488	13.4376	12.9112	12.7847	11.8941	11.3792	11.7781	13.1881	11.1027	12.6847
P23368	ME2	NAD-dependent malic enzyme, mitochondrial	Undefined	0.787383	0.103814	0.819592	0.111284	0.294782		0.891948	0.0496606	0.940955	0.076705	0.142902		0.703831	0.152532	1	-0.199593	-0.389361		0.818331	0.0870709	0.990701	-0.0945992	-0.234054		15.4532	14.7553	15.3301	13.8604	11.9159	12.9259	13.9367	14.1548	13.946	14.1534	13.637	13.9528	13.875	14.6968	13.6475	13.6596	14.5012	13.5518	13.8482	13.5326	14.9773	12.8093
P23381	WARS1	Tryptophan--tRNA ligase, cytoplasmic	Undefined	0.150484	0.822509	0.273415	-0.559356	-1.92104		0.444174	0.352447	0.621126	-0.306941	-0.830337		0.946139	0.0240453	1	0.0425518	0.068984		0.798238	0.0978674	0.986042	-0.120431	-0.260543		10.1475	10.4278	10.3171	11.2331	9.72034	9.26752	10.6914	10.8994	10.1383	10.4859	9.59104	11.1488	10.316	9.27334	10.7831	10.0121	10.2726	9.58355	12.1069	10.6588	10.3342	8.92413
P23396	RPS3	40S ribosomal protein S3	Undefined	0.0508893	1.29337	0.172	-0.772789	-3.15954		0.00854882	2.06809	0.0915429	-0.760114	-4.19278	+	0.181279	0.741653	1	0.424254	1.41924		0.325741	0.487127	0.918182	-0.284938	-1.01845		11.4136	11.8998	10.8044	13.1271	12.7648	12.2869	12.7049	12.7268	12.0212	13.4676	13.4452	12.4917	13.6161	12.6704	12.2901	12.4073	13.745	13.9826	13.0565	13.2909	13.0261	13.1178
P23468	PTPRD	Receptor-type tyrosine-protein phosphatase delta	Undefined	0.106027	0.974583	0.227311	1.1274	2.28927		0.697298	0.156581	0.808952	-0.152599	-0.418168		0.882356	0.054356	1	0.0876109	0.151166		0.358234	0.445834	0.928752	0.461832	0.949983		10.9309	11.151	11.7245	11.1406	NaN	9.14733	10.9603	11.3077	11.4674	10.4757	10.3108	10.6461	11.7124	10.3262	12.2474	12.1721	10.4376	10.6037	10.7408	10.1665	11.0079	9.84924
P23471	PTPRZ1	Receptor-type tyrosine-protein phosphatase zeta	Undefined	0.218709	0.660133	0.329685	-0.530277	-1.55093		0.524021	0.280652	0.674704	-0.232132	-0.684622		0.710953	0.148159	1	-0.154272	-0.379491		0.174238	0.758857	0.857095	-0.472645	-1.43148		15.759	15.1795	15.2386	14.9561	13.7366	12.7878	15.2562	15.1441	15.1961	14.5606	14.395	14.4985	14.3985	15.262	14.4841	14.3747	15.869	15.0939	14.9234	14.7541	16.1133	14.4789
P23515	OMG	Oligodendrocyte-myelin glycoprotein	Undefined	0.00271783	2.56578	0.0293333	-1.634	-9.19793	+	0.136913	0.863556	0.330929	-0.503697	-1.7702		0.586445	0.231773	1	0.255226	0.558997		0.359533	0.444262	0.927205	-0.354116	-0.947338		13.2663	13.6665	14.1596	14.0369	11.9598	12.3601	14.6844	13.7924	14.1902	13.6351	13.0453	13.124	13.2981	13.6853	12.5797	11.3192	14.841	15.141	13.9596	13.4767	14.8954	12.6
P23526	AHCY	Adenosylhomocysteinase	Undefined	0.0210023	1.67773	0.117964	-0.951142	-4.45884	+	0.224514	0.648756	0.421918	-0.241759	-1.38552		0.697735	0.15631	1	0.0763824	0.39784		0.827369	0.0823007	0.994229	-0.0376953	-0.222197		13.6142	13.5874	13.7893	13.2717	12.079	12.9496	13.6932	13.6355	13.6908	13.1332	12.927	13.662	13.0255	13.113	12.5824	11.7586	13.955	13.4993	13.6615	13.1683	13.9507	13.1161
P23527	H2BC17	Histone H2B type 1-O	Undefined	0.412967	0.384085	0.511568	-0.673449	-0.948232		0.0397785	1.40035	0.168966	-1.58748	-2.76119	+	0.99301	0.00304641	0.997225	-0.00279942	-0.0089451		0.0428064	1.36849	0.607622	0.95349	2.2278	+	12.5236	11.7899	11.8419	11.2773	10.8456	12.21	13.7379	13.1652	13.3086	15.3066	12.6256	11.8694	12.706	9.84495	11.6951	12.5771	12.8541	12.549	12.1261	11.9878	12.961	12.5183
P23528	CFL1	Cofilin-1	Undefined	0.187527	0.726936	0.300576	-0.386255	-1.70086		0.204265	0.689805	0.3965	0.209233	1.45943		0.921928	0.0353031	1	-0.0212443	-0.100087		0.47022	0.327699	0.93069	0.0879636	0.742227		19.0544	18.9072	19.0688	18.2956	18.2199	18.166	18.5703	18.4038	18.6834	17.9416	18.5135	18.3437	17.2439	17.5281	18.8565	18.0273	18.299	17.5689	19.0783	18.2546	18.6197	18.0425
P23588	EIF4B	Eukaryotic translation initiation factor 4B	Undefined	0.0348243	1.45812	0.1448	-0.886389	-3.67723	+	0.505773	0.296044	0.657419	0.364512	0.716451		0.821531	0.0853761	1	0.119244	0.230573		0.369084	0.432875	0.934242	-0.395401	-0.928095		15.4023	15.3059	15.5267	14.9616	12.8989	12.8987	13.7245	14.1797	14.755	14.018	13.6951	14.4348	14.6542	13.6003	13.8585	12.9381	15.0068	14.9582	14.4694	14.1622	15.4764	13.0969
P23677	ITPKA	Inositol-trisphosphate 3-kinase A	Undefined	0.223509	0.650706	0.331557	-2.7604	-1.52998		0.881626	0.0547159	0.936861	-0.0859628	-0.158659		0.64287	0.191877	1	0.159698	0.475643		0.616698	0.209927	0.947521	-0.163814	-0.511903		12.4264	11.432	11.6108	10.8063	NaN	7.8965	11.709	10.6844	11.1212	11.0626	10.2336	10.0247	10.848	9.02907	2.89248	10.7065	11.5249	11.3695	10.8676	10.7557	10.8397	10.9471
P24043	LAMA2	Laminin subunit alpha-2	Undefined	0.42706	0.369511	0.520586	-0.47318	-0.916343		0.00280899	2.55145	0.0441765	-0.843266	-5.45752	+	0.121068	0.916972	1	0.474917	1.66855		0.352515	0.452823	0.931617	0.234168	0.961705		13.3075	13.888	13.9212	15.0801	14.9773	14.8386	14.7544	14.6946	14.9899	15.5024	15.4713	15.6598	15.0521	13.7773	14.4737	16.4822	14.9084	15.2433	15.6977	15.8285	13.8882	15.5018
P24534	EEF1B2	Elongation factor 1-beta	Undefined	0.0273024	1.5638	0.133616	-2.72944	-4.03916	+	0.942232	0.0258423	0.969455	-0.0388055	-0.0761781		0.950137	0.0222137	1	-0.0159716	-0.063855		0.00644014	2.1911	0.541895	-0.941215	-3.19847	+	11.4508	10.8395	11.5977	11.6438	9.28837	9.82645	11.5779	11.2496	11.2814	9.41603	10.5471	10.8074	10.3121	6.57847	8.99881	10.1468	11.9589	11.2721	11.4616	12.2613	11.1361	11.3902
P24539	ATP5PB	ATP synthase F(0) complex subunit B1, mitochondrial	Undefined	0.495382	0.305059	0.574604	-0.517643	-0.773897		0.210162	0.677447	0.401309	0.59017	1.43721		0.993025	0.00303989	0.996725	-0.00618596	-0.00892603		0.551578	0.258393	0.934205	-0.371564	-0.610089		15.8157	14.9228	15.3768	14.1777	11.1443	13.0182	14.1588	13.8721	13.682	14.2524	11.7739	13.1752	13.0875	14.6249	12.5638	13.0577	14.7565	13.2291	13.6765	13.7424	14.9933	12.3974
P24666	ACP1	Low molecular weight phosphotyrosine protein phosphatase	Undefined	0.11589	0.935955	0.236051	-0.73866	-2.19336		0.0523225	1.28131	0.19452	0.587818	2.53325		0.924943	0.0338849	1	0.0306043	0.0962082		0.552155	0.257939	0.932789	-0.157716	-0.609193		14.4366	14.2913	14.7344	14.5814	13.3712	13.1772	13.1828	13.4636	14.1409	13.6068	13.186	13.4852	12.4064	13.2983	13.5414	12.596	14.0245	13.2866	14.1255	13.3602	14.4565	13.5357
P24752	ACAT1	Acetyl-CoA acetyltransferase, mitochondrial	Undefined	0.146232	0.834958	0.269588	-0.446859	-1.95029		0.276543	0.558237	0.476009	-0.285349	-1.22092		0.587429	0.231045	1	-0.138829	-0.557509		0.805803	0.0937711	0.984069	0.0509589	0.250548		15.1531	14.8045	14.9841	14.3753	12.9586	13.804	14.989	14.9165	14.6663	14.5623	14.1857	14.4719	13.8321	14.0641	13.9644	14.1205	14.669	13.9887	14.7907	14.3202	14.6907	13.7729
P24844	MYL9	Myosin regulatory light polypeptide 9	Undefined	0.122166	0.913051	0.246257	1.388	2.13729		0.962888	0.0164241	0.979575	-0.0301185	-0.048905		0.44697	0.349722	1	-0.531527	-0.78625		0.962982	0.0163819	0.993604	0.0265213	0.0472495		12.2449	13.6531	12.5533	14.7154	14.2994	16.8511	14.2353	14.5096	12.7294	13.9035	14.6874	14.4329	14.9423	13.4323	14.4783	16.7989	12.5761	13.2734	14.0966	14.1536	13.9213	14.1764
P25325	MPST	3-mercaptopyruvate sulfurtransferase	Undefined	0.114574	0.940915	0.234547	-0.825349	-2.20557		0.963063	0.0163454	0.979248	-0.0142516	-0.0486749		0.269333	0.56971	1	0.481005	1.15815		0.69958	0.155163	0.963851	0.139024	0.393913		14.3502	14.2568	14.2663	13.7094	12.8755	13.061	13.4797	14.0269	14.0851	13.4693	13.2431	14.3006	13.9158	13.084	13.5838	12.5528	13.9254	14.5603	13.9541	13.9979	13.7544	12.3708
P25398	RPS12	40S ribosomal protein S12	Undefined	0.00709655	2.14895	0.1096	-1.18015	-6.59474	+	0.00656363	2.18286	0.0814876	-0.907524	-4.47257	+	0.216051	0.665443	1	0.422389	1.30595		0.10265	0.988639	0.819523	0.431559	1.74631		10.4677	10.5565	10.6504	11.2876	10.486	10.7224	11.516	11.4763	11.6591	11.2237	11.7069	12.0338	10.7639	10.6116	10.4981	9.77962	11.8378	11.394	12.1398	11.0023	10.974	10.4861
P25705	ATP5F1A	ATP synthase subunit alpha, mitochondrial	Undefined	0.418695	0.378102	0.516637	-0.266905	-0.935152		0.900612	0.045462	0.946779	-0.0268167	-0.13136		0.830915	0.0804436	1	0.0711636	0.218233		0.95979	0.0178237	0.992874	-0.0141108	-0.051327		19.0068	18.7879	18.8368	18.8274	17.4561	17.2128	18.9576	18.6331	18.1388	18.6996	18.1407	17.7188	18.8346	18.9751	17.3043	17.6853	18.9096	18.7588	18.3982	17.8003	18.354	18.1133
P25713	MT3	Metallothionein-3	Undefined	0.799153	0.09737	0.830773	-0.166991	-0.277883		0.203322	0.691815	0.396887	0.494457	1.46304		0.37733	0.423279	1	-0.802117	-0.91675		0.928887	0.0320371	0.993203	-0.0517887	-0.0908651		15.525	15.1935	15.3004	13.7511	14.2325	14.1197	13.8933	14.4645	14.8703	12.7214	14.4474	14.7586	11.5516	12.2054	15.005	14.339	12.9989	10.7589	15.2057	14.8055	15.2334	12.4854
P25786	PSMA1	Proteasome subunit alpha type-1	Undefined	0.0235424	1.62815	0.119151	-0.735681	-4.27224	+	0.170536	0.768183	0.366787	-0.396818	-1.59981		0.495873	0.30463	1	0.131825	0.702328		0.75697	0.120922	0.975814	0.0540867	0.315589		14.9928	15.0982	15.1949	15.5408	14.7443	15.1563	15.8713	15.511	15.2459	15.1085	16.017	15.3545	14.9571	15.0134	14.6436	14.8263	15.9381	15.5579	15.7111	15.176	15.31	15.3429
P25787	PSMA2	Proteasome subunit alpha type-2	Undefined	0.0680372	1.16725	0.188312	-1.09218	-2.79673		0.200199	0.698538	0.396196	-0.280988	-1.47511		0.865187	0.0628902	1	0.058508	0.173453		0.850977	0.0700824	0.996261	0.0568863	0.191379		12.7216	12.5689	12.6643	12.2832	11.5464	12.173	12.7974	12.561	12.7161	12.1434	12.2006	13.2248	12.5397	10.6679	11.8324	11.0266	12.5914	12.5465	12.8319	12.4656	12.7749	12.3588
P25788	PSMA3	Proteasome subunit alpha type-3	Undefined	0.0198581	1.70206	0.119163	-1.34972	-4.55272	+	0.11219	0.950047	0.286693	-0.408123	-1.92512		0.76839	0.114418	1	0.069036	0.301236		0.437146	0.359374	0.937348	-0.161549	-0.799875		11.2505	10.9444	11.2501	12.0551	11.1137	10.8051	11.53	11.8727	11.8823	11.7435	11.0803	11.759	11.4378	10.5128	10.5218	9.62949	11.9741	12.0321	11.9135	11.5812	11.8674	11.7994
P26006	ITGA3	Integrin alpha-3	Undefined	0.132587	0.877498	0.259454	1.65978	2.05139		8.39253e-06	5.07611	0	0.807919	18.5436	+	0.730779	0.136214	1	0.225718	0.352224		0.269613	0.569259	0.930035	0.563746	1.14949		13.1771	13.0395	12.5524	13.3651	13.5663	14.089	12.3171	12.3344	11.7885	12.3797	12.8581	13.2639	14.8728	13.3116	13.7586	13.3053	11.1202	13.4166	11.8704	12.2019	10.9344	9.93149
P26038	MSN	Moesin	Undefined	0.421325	0.375382	0.518945	0.13698	0.929201		0.662793	0.178622	0.793634	-0.0346266	-0.463037		0.489395	0.310341	1	0.20482	0.713142		0.390801	0.408044	0.93089	0.206859	0.885581		16.5371	16.7726	16.7605	16.4422	17.3741	17.22	16.5902	16.6646	16.553	16.678	17.3603	17.4682	16.7095	16.3276	17.4758	17.5696	16.3113	16.5793	17.4043	17.2399	16.0059	16.7397
P26232	CTNNA2	Catenin alpha-2	Undefined	0.528861	0.276658	0.604707	-0.25565	-0.710103		0.86519	0.0628883	0.924981	0.0372074	0.178697		0.969153	0.0136078	1	-0.0163738	-0.0394854		0.94536	0.0244027	0.990869	0.0251746	0.0697742		15.5664	15.3626	15.404	14.7177	13.7567	13.2244	14.9033	14.9368	15.183	14.7593	14.0661	13.9603	14.8282	14.2222	13.5155	14.7844	14.8958	14.7585	14.5724	14.1461	15.1422	13.7425
P26373	RPL13	60S ribosomal protein L13	Undefined	0.00612822	2.21267	0.09456	-1.74517	-6.94287	+	0.00138167	2.85959	0.0351	-1.23303	-6.39875	+	0.0388214	1.41093	1	0.483707	2.31923		0.131485	0.881123	0.865792	0.295984	1.60194		11.9403	12.9545	11.8185	13.2699	12.3057	12.2323	13.5412	13.3774	13.1878	14.2083	13.9739	13.631	12.2585	11.7895	12.7964	11.5389	14.0185	14.1348	13.911	13.2996	13.3345	13.0577
P26440	IVD	Isovaleryl-CoA dehydrogenase, mitochondrial	Undefined	0.0665224	1.17703	0.188117	-1.03879	-2.82392		0.156798	0.80466	0.347723	-1.04091	-1.66498		0.705217	0.151677	1	-0.148113	-0.387437		0.100864	0.996265	0.814172	-0.676935	-1.75639		12.1709	12.3107	11.9276	11.8356	8.15742	10.0094	13.1474	12.5463	11.6038	12.3806	12.1817	10.7973	12.0277	12.3508	10.9216	11.098	13.1455	12.4326	12.797	12.1782	12.762	12.1233
P26447	S100A4	Protein S100-A4	Undefined	0.421279	0.37543	0.519508	0.246752	0.929306		0.0102169	1.99068	0.0973333	0.368793	4.01046		0.289777	0.537936	1	0.533596	1.10752		0.0862408	1.06429	0.789773	0.652216	1.84535		13.8851	13.7218	13.5247	13.5819	13.4569	14.1265	13.684	13.2807	12.8588	13.2554	13.4103	13.5949	14.2225	13.903	13.5834	12.1931	13.1862	13.8867	13.6977	12.1443	13.1227	12.1962
P26572	MGAT1	Alpha-1,3-mannosyl-glycoprotein 2-beta-N-acetylglucosaminyltransferase	Undefined	0.0370089	1.43169	0.14745	2.43165	5.05272	+	0.000548897	3.26051	0.0106667	3.10786	7.81826	+	0.163636	0.78612	1	1.33057	1.50342		0.0330186	1.48124	0.626	1.40709	2.38467	+	12.2815	11.8478	12.8936	13.2722	14.4137	13.4911	8.67447	10.5607	9.87676	9.52555	10.4392	10.476	11.8709	14.1504	12.8976	9.79372	NaN	11.1092	10.1256	8.31196	8.83751	9.85053
P26599	PTBP1	Polypyrimidine tract-binding protein 1	Undefined	0.128864	0.88987	0.254626	-0.944987	-2.08113		0.0332277	1.4785	0.157766	-1.21581	-2.91444	+	0.463295	0.334142	1	0.263536	0.757623		0.297699	0.526223	0.933647	-0.357924	-1.08163		10.4797	10.1902	10.172	12.2358	10.028	11.5421	12.3619	12.4099	11.4514	12.6482	11.9377	11.1337	11.4771	10.2793	12.5457	12.3656	12.7466	12.3252	12.5124	12.8634	12.6577	10.8644
P26639	TARS1	Threonine--tRNA ligase 1, cytoplasmic	Undefined	0.0171387	1.76602	0.118767	-0.718437	-37.1362	+	0.80572	0.0938158	0.884192	-0.277605	-0.315015		0.484567	0.314646	1	0.324745	0.725859		0.124589	0.904521	0.838221	0.849783	1.69359		10.0724	NaN	NaN	NaN	NaN	8.15905	9.46872	NaN	NaN	NaN	NaN	9.3179	7.52179	NaN	NaN	8.15544	8.22088	NaN	9.49071	8.89322	8.26986	7.53029
P26640	VARS1	Valine--tRNA ligase	Undefined	0.18013	0.744414	0.296918	-0.448343	-1.74058		0.482637	0.316379	0.642028	-0.333014	-0.757982		0.0259549	1.58578	1	-0.529811	-2.53965		0.050842	1.29378	0.665468	-0.544824	-2.13581		11.1421	10.8307	11.435	10.3545	8.83462	11.6263	10.4895	11.6554	11.7688	9.9955	11.0633	11.2488	10.66	10.495	10.3385	10.9208	11.2231	11.4955	10.8109	10.6781	11.3336	11.066
P26641	EEF1G	Elongation factor 1-gamma	Undefined	0.0325783	1.48707	0.141908	-1.08171	-3.77393	+	0.14745	0.831356	0.338662	-0.788311	-1.71266		0.981286	0.00820424	1	-0.0043704	-0.0239497		0.706806	0.1507	0.968189	0.0644432	0.383919		12.1435	12.4009	12.219	12.8915	10.3867	10.2773	13.0802	12.3652	12.1041	12.5797	12.6568	12.2627	12.1702	11.7315	11.0136	10.5151	12.6155	12.4861	12.6463	12.0094	12.4319	12.0999
P27105	STOM	Erythrocyte band 7 integral membrane protein	Undefined	0.984288	0.00687769	0.981331	-0.00502205	-0.0213756		0.537664	0.269489	0.684886	0.130839	0.661313		0.260356	0.584432	1	0.30718	1.18133		0.929655	0.0316782	0.993	-0.02244	-0.089881		17.0619	17.2549	16.9011	17.4368	18.0079	17.6414	16.412	17.2875	17.0623	17.8581	17.2035	17.6957	17.6673	17.4313	17.9501	17.2624	17.0978	17.8759	17.7676	17.5899	17.1446	17.5424
P27348	YWHAQ	14-3-3 protein theta	Undefined	0.333729	0.476606	0.44857	-0.551945	-1.14936		0.51411	0.288944	0.665171	0.15257	0.701813		0.0409179	1.38809	1	-0.819904	-2.29018	+	0.00899722	2.04589	0.636522	-0.819377	-3.03015	+	16.4765	16.5241	16.8563	15.1659	14.9297	15.3568	15.4661	16.4393	16.2991	15.3361	15.0919	15.7613	14.5199	14.7868	15.0175	16.3952	16.452	14.6747	15.4987	16.3017	16.6391	15.5295
P27361	MAPK3	Mitogen-activated protein kinase 3	Undefined	0.0783327	1.10606	0.194771	-0.689757	-2.62989		0.2962	0.528415	0.496822	-0.236137	-1.16601		0.243309	0.613842	1	0.340229	1.22712		0.324288	0.489069	0.919404	0.300271	1.02163		17.6144	17.192	17.849	17.0282	16.6421	15.8687	17.999	16.7753	18.1135	16.7961	17.5915	16.3358	17.5044	16.9162	15.4792	16.5751	17.6932	17.8052	16.8145	16.9212	17.0104	16.7058
P27448	MARK3	MAP/microtubule affinity-regulating kinase 3	Undefined	0.690509	0.160831	0.732771	-0.323145	-0.528449		0.399094	0.398924	0.584295	0.557887	0.942957		0.908727	0.0415665	1	-0.0606269	-0.117582		0.0576247	1.23939	0.696583	-1.03326	-2.09922		10.4491	9.96789	10.636	8.97824	NaN	9.26876	7.91504	9.49164	9.78912	10.0694	8.20345	9.24529	9.84702	NaN	NaN	10.5678	10.7817	9.75271	9.55268	10.2795	10.5633	NaN
P27482	CALML3	Calmodulin-like protein 3	Undefined	0.411806	0.385307	0.510007	-0.185041	-0.950902		0.576038	0.239549	0.719718	-0.144442	-0.597766		0.54478	0.263779	1	-0.204101	-0.623256		0.490328	0.309513	0.930908	-0.181226	-0.708394		20.4124	20.4196	20.2731	19.8968	18.405	18.7681	20.0076	20.2063	20.049	19.9456	19.5793	19.2539	19.8939	19.8722	19.4519	19.3114	20.2208	19.9345	20.0852	19.0292	20.4134	19.7749
P27635	RPL10	60S ribosomal protein L10	Undefined	0.00398245	2.39985	0.0528	-1.46462	-8.06486	+	0.161116	0.792862	0.353193	-0.724053	-1.64391		0.597028	0.224005	1	0.22185	0.543065		0.874495	0.0582426	0.99442	-0.053849	-0.160869		13.8761	14.2933	13.8337	13.0714	11.644	12.5484	13.5744	13.6667	14.1461	14.4672	13.6297	14.1272	13.5098	12.2676	13.2286	11.9792	14.7252	14.017	14.3205	13.7809	14.7611	12.9064
P27658	COL8A1	Collagen alpha-1(VIII) chain	Undefined	1	0	0.936708	2.26112	0		1	0	0.969898	8.18909	0		1	0	0.986446	4.82174	0		1	0	0.991138	0.916186	0		15.5639	10.8579	10.926	14.4166	18.1401	17.8483	NaN	NaN	NaN	NaN	9.951	NaN	15.55	17.1045	17.5874	16.1177	NaN	NaN	NaN	13.8566	NaN	NaN
P27695	APEX1	DNA-(apurinic or apyrimidinic site) lyase	Undefined	0.119048	0.924279	0.241673	-0.504953	-2.1647		0.125571	0.901111	0.309891	-0.40465	-1.83737		0.662244	0.178982	1	0.100397	0.447844		0.0930331	1.03136	0.798525	0.342419	1.80248		12.9158	13.5845	13.1302	12.3836	12.7582	13.6414	12.778	13.3761	13.7827	13.5773	13.4388	13.8889	12.0849	11.9866	13.2971	13.5379	13.1725	12.6561	13.3677	13.7301	13.1624	12.5649
P27816	MAP4	Microtubule-associated protein 4	Undefined	0.0234926	1.62907	0.11982	-0.366225	-4.27565		0.06703	1.17373	0.221358	-0.418706	-2.33217		0.434381	0.36213	1	0.261089	0.808787		0.397696	0.400449	0.934481	0.244314	0.87242		14.2499	14.8713	14.5633	14.8807	15.0056	14.8542	14.8211	15.0799	14.9511	14.5607	15.911	15.6135	14.6125	14.4443	14.9671	15.2032	14.8487	14.6501	15.5191	15.674	14.8115	14.1803
P27824	CANX	Calnexin	Undefined	0.439916	0.35663	0.534586	-0.380463	-0.888076		0.229588	0.63905	0.428223	-0.186234	-1.36799		0.365003	0.437703	1	-0.308889	-0.941527		0.380527	0.419615	0.931449	-0.220092	-0.905488		14.8748	14.8404	15.0157	14.5406	14.7014	15.3862	14.9115	15.0688	14.7768	15.2441	15.0997	15.3757	14.3333	15.1384	14.4991	14.4699	15.3602	14.3054	15.4381	14.8589	15.4988	13.9916
P28066	PSMA5	Proteasome subunit alpha type-5	Undefined	0.0295925	1.52882	0.137384	-0.470746	-3.91658		0.0901445	1.04506	0.252843	-0.381988	-2.09657		0.758258	0.120183	1	0.116702	0.314884		0.977086	0.0100673	0.996973	-0.00873028	-0.0292401		11.962	12.3293	11.7249	12.9829	11.593	12.7352	12.8319	12.9417	12.1991	13.0376	12.2192	12.3896	13.051	12.4959	11.6044	11.8803	13.1695	13.1377	12.2081	12.3992	13.0351	12.5727
P28070	PSMB4	Proteasome subunit beta type-4	Undefined	0.58525	0.232658	0.643673	-0.215118	-0.609505		0.93488	0.029244	0.964996	-0.022144	-0.0858993		0.635353	0.196985	1	-0.123376	-0.486534		0.830198	0.0808181	0.99526	-0.0453895	-0.218492		13.4907	13.8199	14.0009	13.9005	12.3192	13.3296	13.3179	13.5293	13.3178	13.9354	13.5072	13.386	13.2701	13.705	12.2789	13.5693	13.6039	13.0743	13.3582	13.6474	14.3636	13.0775
P28074	PSMB5	Proteasome subunit beta type-5	Undefined	0.259746	0.585452	0.376174	1.76197	1.38621		0.427868	0.36869	0.606449	0.347554	0.862431		0.376561	0.424164	1	-1.33776	-0.918278		0.337131	0.472202	0.921059	1.02945	0.99392		12.9947	12.2696	12.4393	11.9177	10.8751	11.4831	11.0251	12.2846	11.371	12.6527	10.8892	11.6717	11.9291	10.5973	10.0856	11.5631	7.32317	11.2997	6.90809	11.5964	13.4206	12.3436
P28161	GSTM2	Glutathione S-transferase Mu 2	Undefined	0.0594786	1.22564	0.181541	-0.68852	-2.96137		0.704225	0.152288	0.81258	0.103576	0.402097		0.0534951	1.27169	1	0.869654	2.14101		0.143245	0.84392	0.865029	0.546522	1.55085		14.4419	14.3326	15.1161	14.297	14.3954	15.3734	14.904	15.0138	14.7743	13.4261	14.5375	14.6792	14.108	13.8755	15.012	13.7662	14.2373	14.8559	15.5064	14.9163	13.1019	13.6314
P28331	NDUFS1	NADH-ubiquinone oxidoreductase 75 kDa subunit, mitochondrial	Undefined	0.346954	0.459728	0.461977	-0.400469	-1.11275		0.357571	0.446638	0.549206	0.228445	1.01294		0.716159	0.14499	1	-0.144703	-0.372303		0.296046	0.528642	0.933907	-0.37354	-1.08548		16.5345	16.6072	16.625	16.1191	14.8206	14.5123	16.2997	16.1739	15.5245	15.7812	15.18	14.8887	16.0985	15.9323	14.4488	15.3992	16.3524	15.8594	15.9065	15.3625	16.405	15.3006
P29218	IMPA1	Inositol monophosphatase 1	Undefined	0.537641	0.269507	0.615206	-0.175211	-0.693913		0.186506	0.729308	0.380269	-0.241226	-1.53027		0.13429	0.871957	1	0.455915	1.60583		0.0271194	1.56672	0.58161	0.642188	2.46741	+	14.9965	14.3525	15.0792	15.5489	15.8086	14.1097	15.8412	14.7389	15.2771	15.2125	15.8949	14.378	15.0283	14.9703	14.7151	14.7355	14.98	15.759	15.0576	14.3534	15.0564	14.6788
P29401	TKT	Transketolase	Undefined	0.98298	0.00745531	0.98079	-0.00282574	-0.0231559		0.0714317	1.14611	0.226018	0.230148	2.28119		0.876119	0.0574368	1	-0.023211	-0.159252		0.444566	0.352064	0.933118	0.0979261	0.786709		18.574	18.7477	18.8605	18.7756	18.583	18.2935	18.5613	18.5551	18.5234	18.1016	18.4537	18.2583	18.3756	17.9631	18.4446	18.3564	18.2417	18.2692	18.5288	18.1114	18.0973	17.734
P29508	SERPINB3	Serpin B3	Undefined	1	0	0.960872	NaN	0		1	0	0.993302	0.728044	0		0.945906	0.0241522	1	0.123588	0.0697657		0.998775	0.000532309	1	-0.00263681	-0.00157838		NaN	11.0514	NaN	NaN	NaN	NaN	NaN	10.3234	NaN	11.8577	NaN	9.53646	NaN	NaN	NaN	NaN	12.6955	11.0469	NaN	8.35379	NaN	11.3671
P29590	PML	Protein PML	Undefined	0.733387	0.134667	0.765872	-0.115722	-0.373831		0.173675	0.760263	0.369658	0.245726	1.58565		0.706404	0.150947	1	-0.0835509	-0.385791		0.0680972	1.16687	0.72814	-0.354397	-1.97685		13.908	14.5625	14.0704	14.1216	13.311	13.4075	13.9894	13.7897	13.5109	13.8661	13.1034	13.6473	14.5216	13.9018	13.3017	13.4999	13.8497	14.3415	14.0474	13.4493	13.5183	14.7013
P29692	EEF1D	Elongation factor 1-delta	Undefined	0.0267986	1.57189	0.132431	-1.0765	-4.06791	+	0.00222039	2.65357	0.0375	-0.684884	-5.75651	+	0.489368	0.310364	1	0.12907	0.713187		0.327314	0.485035	0.916402	-0.13029	-1.01503		13.0082	12.8854	12.7174	13.5782	12.7014	12.8504	13.9901	13.442	13.6962	13.7993	13.4832	13.4397	12.2068	12.4565	12.9579	13.6771	13.9211	13.3108	14.2125	14.16	13.749	13.6578
P29966	MARCKS	Myristoylated alanine-rich C-kinase substrate	Undefined	0.979129	0.0091603	0.979193	-0.0175567	-0.0283976		0.503802	0.29774	0.656224	0.272074	0.719936		0.812263	0.0903031	1	-0.204503	-0.242796		0.804838	0.0942915	0.985256	0.163947	0.251821		16.7067	16.4384	16.604	14.0494	14.5879	15.6895	15.2524	15.4831	15.7497	14.3596	15.2147	16.384	13.6017	14.5096	16.0028	15.9709	15.3063	13.3058	16.0525	15.4906	16.5256	15.0204
P29992	GNA11	Guanine nucleotide-binding protein subunit alpha-11	Undefined	0.162303	0.789673	0.285417	-0.896004	-1.84454		0.441856	0.354719	0.618756	0.183362	0.834843		0.50327	0.298199	1	-0.272092	-0.690083		0.44632	0.350353	0.933688	-0.259253	-0.783617		15.2405	15.085	15.4384	14.8136	12.9454	13.7459	14.7227	14.7571	14.8684	14.2979	13.7715	13.7511	14.3692	14.619	11.7674	13.0548	14.9794	14.5832	14.0274	13.8044	15.1718	13.5454
P30038	ALDH4A1	Delta-1-pyrroline-5-carboxylate dehydrogenase, mitochondrial	Undefined	0.0553819	1.25663	0.17671	-0.74797	-3.05106		0.072156	1.14173	0.226729	-0.45171	-2.27313		0.85925	0.0658804	1	0.0319001	0.18118		0.685495	0.163996	0.963076	0.0814522	0.413513		16.3988	16.458	15.6911	16.9427	15.8597	15.6065	16.7515	16.8669	15.6023	16.9606	16.6827	16.8031	15.9361	16.1702	15.432	15.7163	16.757	16.4989	16.843	16.1476	16.1009	16.6203
P30040	ERP29	Endoplasmic reticulum resident protein 29	Undefined	0.40594	0.391539	0.505518	-1.0716	-1.04439		0.2805	0.552067	0.478155	-1.0166	-1.24678		0.177704	0.750302	1	0.956264	1.44004		0.559721	0.252029	0.933125	0.376146	0.59749		7.22291	NaN	6.97567	10.1479	6.60382	7.65265	10.3544	8.00497	7.95194	9.88177	9.07702	6.42085	7.0246	9.57752	7.76891	NaN	9.93801	8.94453	8.70328	NaN	7.32084	8.10443
P30041	PRDX6	Peroxiredoxin-6	Undefined	0.207026	0.683974	0.319931	-0.158991	-1.60411		0.714432	0.146039	0.820631	0.107805	0.387356		0.169605	0.770561	1	0.462296	1.46135		0.0233988	1.63081	0.556274	0.786541	2.54376	+	17.6734	17.5892	17.8472	18.2145	18.7657	17.7009	18.4558	18.0696	17.5172	17.0504	18.5687	17.4823	17.2358	17.0355	17.9103	17.3148	17.3107	17.4889	17.9324	17.4004	16.8036	17.2654
P30043	BLVRB	Flavin reductase	Undefined	0.317637	0.498069	0.431099	-0.743225	-1.19591		0.799557	0.0971506	0.88057	-0.0511045	-0.26779		0.666137	0.176437	1	0.175855	0.442303		0.876269	0.0573627	0.991823	0.0475017	0.158575		17.0333	17.4131	16.9569	17.4151	17.6418	18.1698	17.6678	17.7559	17.1465	17.3097	16.9065	18.1502	15.8483	17.3489	17.6129	16.6881	17.9485	16.4911	18.1617	17.8699	17.1356	17.5369
P30044	PRDX5	Peroxiredoxin-5, mitochondrial	Undefined	0.762017	0.118036	0.794491	0.0674815	0.331584		0.503108	0.298339	0.656439	0.0952371	0.721167		0.714927	0.145738	1	0.074896	0.374002		0.926749	0.0330378	0.994659	0.0181752	0.0936051		15.973	16.0059	16.0985	16.0701	15.8812	15.4986	16.471	16.0216	15.7112	15.8019	15.7537	15.1965	16.3822	16.5596	15.4634	15.3956	16.2828	15.928	15.7033	15.6167	15.7123	15.4353
P30046	DDT	D-dopachrome decarboxylase	Undefined	0.884231	0.0534343	0.900239	-0.0830092	-0.158362		0.171625	0.765421	0.367891	0.177994	1.59488		0.73841	0.131702	1	-0.172752	-0.341803		0.495173	0.305243	0.931831	0.279257	0.700368		14.3649	14.3555	14.0367	12.6472	14.5762	13.9749	14.0209	14.2467	13.7632	12.9887	14.301	13.5669	12.7032	13.6481	13.7056	13.0613	14.0343	12.4135	13.8424	13.1599	14.1875	13.0278
P30048	PRDX3	Thioredoxin-dependent peroxide reductase, mitochondrial	Undefined	0.868134	0.0614134	0.88861	-0.0772247	-0.180682		0.251618	0.599257	0.4533	0.2209	1.29585		0.437143	0.359377	1	-0.248874	-0.803806		0.622573	0.205809	0.950991	-0.157067	-0.503308		17.4616	17.1377	17.3332	17.2605	15.9689	16.4674	17.3863	17.121	16.3315	17.4258	15.6139	16.4255	16.2402	17.1003	16.3081	16.5446	17.2859	16.1022	16.6534	16.4605	17.0896	16.1684
P30050	RPL12	60S ribosomal protein L12	Undefined	0.0715965	1.14511	0.187275	-1.60589	-2.7357		0.0652932	1.18513	0.220209	-0.960371	-2.35328		0.255823	0.592061	1	0.434043	1.19327		0.297889	0.525946	0.931379	0.337456	1.08118		11.7894	12.1274	11.6497	13.4538	11.5851	12.6885	13.4173	13.141	12.5045	13.0355	14.0099	12.948	10.4988	12.7775	11.5649	11.8256	13.0662	12.694	13.7485	13.5817	11.6828	12.9981
P30084	ECHS1	Enoyl-CoA hydratase, mitochondrial	Undefined	0.167421	0.77619	0.286597	-0.639322	-1.8134		0.111967	0.950908	0.286011	-0.326296	-1.92667		0.712005	0.147517	1	-0.105051	-0.378037		0.460609	0.336668	0.934191	-0.192043	-0.758711		14.6694	14.7223	14.4596	14.9278	14.1532	13.8967	15.1983	14.9099	14.2357	15.4556	14.1656	14.8216	14.796	14.9071	13.1157	14.163	15.2402	15.2195	14.794	14.2854	15.1164	14.5988
P30085	CMPK1	UMP-CMP kinase	Undefined	0.86013	0.0654357	0.881155	0.163594	0.191823		0.725306	0.139479	0.830665	0.325687	0.37176		0.819555	0.0864217	1	0.299654	0.23364		0.906622	0.0425738	0.996384	0.121565	0.119609		10.8359	11.4484	11.121	9.64892	7.78517	6.8129	8.28625	9.71555	9.21085	9.49321	9.33809	9.65423	9.01679	10.0225	8.90161	10.558	9.19895	9.5286	10.7917	8.32519	10.6272	NaN
[truncated: 1,058 more rows]
[truncated: 8 more columns]

## Sheet: Supplemental Table 4
Supplemental Table 4. GO Cell Component Terms for MCI CAA(+) vs CAA(-)
[truncated: 499 more rows]

[truncated: 4 more sheets: Supplemental Table 5, Supplemental Table 6, Supplemental Table 7, Supplemental Table 8]
